# Supplementary material for: Isolation and characterization of a novel lytic Parabacteroides distasonis bacteriophage φPDS1 from the human gut
Source: Gut Microbes. 2024 Jan 4;16(1):2298254. doi: 10.1080/19490976.2023.2298254 (PMC10773633; doi:10.1080/19490976.2023.2298254)
Supplement: Supplemental Material [file KGMI_A_2298254_SM3318.xlsx]

## Sheet: TableS6
Table S6. Genome length, percentage of GC content, and percentage of similarity compared to φPDS1 of the phages clustered within the new candidate genus Sagittacolavirus obtained by VIRIDIC analysis.
Phage	% GC	Length	% Similarity to φPDS1
φPDS1	45.28	44691	100
uvig_202125	45.28	44922	97.01
uvig_322141	45.17	45385	95.93
uvig_294827	45.28	44923	94.96
uvig_180847	45.16	44217	94.91
uvig_10527	45.09	44170	92.32
uvig_144023	45.22	45018	91.84
uvig_260784	44.73	45853	90.14
uvig_158201	44.72	46343	89.37
uvig_217972	44.85	45507	88.98
uvig_81072	44.04	45765	85.17
uvig_218394	43.77	45863	84.34
uvig_242893	44.07	44338	84.27
uvig_543893	44.09	42960	83.98
uvig_63261	43.73	44788	83.95
uvig_563230	44.07	42828	83.86
uvig_188437	43.97	44958	83.81
uvig_323783	45.06	45112	83.41
uvig_435729	44.06	45086	83.36
uvig_200179	44.01	44929	83.22
uvig_298905	44.14	44255	82.93
uvig_293923	44.13	44255	82.93
uvig_156127	44.18	43859	82.63
uvig_337261	44.4	44498	82.34
uvig_142266	44.23	44342	82.02
uvig_418528	44.48	44485	81.7
uvig_41006	44.5	44603	81.69
uvig_233625	44.31	44674	81.69
uvig_465118	44.32	44994	81.54
uvig_179307	44.15	45436	81.5
uvig_228317	44.3	44674	81.46
uvig_283686	44.31	44941	81.16
uvig_196882	43.49	46071	81.02
uvig_143092	45.02	45176	80.93
uvig_294665	44.7	44955	80.65
uvig_109957	43.41	46077	80.6
uvig_125701	44.36	46321	80.53
uvig_146565	43.38	44698	80.32
uvig_329831	43.94	44779	80.25
uvig_55387	43.66	44233	80.22
uvig_424794	43.66	44872	80.02
uvig_69267	43.29	45657	79.97
uvig_30830	44.57	45582	79.91
uvig_35125	43.3	44739	79.9
uvig_109155	43.63	45252	79.72
uvig_377227	43.39	45047	79.56
uvig_382108	43.97	45092	79.5
uvig_161404	43.73	45574	79.46
uvig_421335	43.77	44620	79.44
uvig_232468	43.62	46430	79.25
uvig_191786	43.97	45088	79.09
uvig_541115	43.31	45775	79.04
uvig_187323	43.09	45832	78.61
uvig_171075	43.97	43713	78.58
PDP491P1	43.83	45060	78.5
uvig_192347	43.69	44961	78.32
uvig_81888	43.5	45798	77.5
uvig_66995	43.32	45135	77.04
uvig_422998	43.54	44709	75.67
uvig_70617	43.2	44732	75.47
