# Supplementary material for: Isolation and characterization of a novel lytic Parabacteroides distasonis bacteriophage φPDS1 from the human gut
Source: Gut Microbes. 2024 Jan 4;16(1):2298254. doi: 10.1080/19490976.2023.2298254 (PMC10773633; doi:10.1080/19490976.2023.2298254)
Supplement: Supplemental Material [file KGMI_A_2298254_SM3317.xlsx]

## Sheet: TableS5
Table S5. Genus clusters obtained by VIRIDIC after analyzing ΦPDS1 (MN929097.1) with 313 complete phage genomes from the candidate family Paboviridae and the isolated phages from Shen et al. (2023) study, PD491P1 (OP172815.1) and AS73P1 (OP172640.1).
genome	species_cluster	genus_cluster
uvig_242136	114	13
uvig_331139	177	13
uvig_236995	112	13
uvig_325229	112	13
uvig_134621	24	13
uvig_328810	171	13
uvig_330669	174	13
uvig_311598	158	13
uvig_231737	99	13
uvig_231782	100	13
uvig_442960	209	19
uvig_192042	61	19
uvig_526448	227	19
uvig_10900	8	6
uvig_247818	122	6
uvig_246551	119	29
uvig_559002	242	29
uvig_64997	253	29
uvig_377982	186	29
uvig_5213	224	29
uvig_539736	231	29
uvig_86901	271	12
uvig_4773	51	12
uvig_18431	51	12
uvig_29563	51	12
uvig_225256	89	12
uvig_287971	136	12
uvig_312827	136	12
uvig_463143	136	12
uvig_329849	173	12
uvig_132515	22	12
uvig_140669	22	12
uvig_252231	126	12
uvig_309709	156	12
uvig_247553	121	12
uvig_321810	163	12
uvig_242465	115	12
uvig_252411	115	12
uvig_235803	109	12
uvig_232434	102	12
uvig_323120	165	12
uvig_195174	65	12
uvig_76205	262	12
uvig_214956	82	12
uvig_285324	82	12
uvig_312031	160	12
uvig_132787	23	12
uvig_297687	151	12
uvig_542872	235	12
uvig_40171	193	12
uvig_541703	234	12
uvig_569175	246	12
uvig_156822	37	12
uvig_391048	191	12
uvig_425569	202	4
uvig_223620	88	4
uvig_53432	228	4
uvig_226700	91	4
uvig_42096	197	4
uvig_184314	52	4
uvig_3163	162	4
uvig_5875	162	4
uvig_298228	152	4
uvig_253624	128	4
uvig_566668	245	4
uvig_63594	251	4
uvig_199228	69	4
uvig_139342	26	4
uvig_190004	58	4
uvig_378422	187	4
uvig_70943	258	4
uvig_83206	258	4
uvig_182957	16	4
uvig_12577	16	4
uvig_23814	16	4
uvig_106817	6	4
uvig_434259	204	4
uvig_234048	107	26
uvig_236042	110	26
uvig_253144	127	20
uvig_215621	83	20
uvig_198455	68	20
uvig_49431	218	20
uvig_504336	221	38
uvig_531732	221	38
uvig_539210	229	38
uvig_515388	223	38
uvig_99634	274	38
uvig_218263	84	23
uvig_269946	131	31
uvig_445460	210	15
uvig_314731	161	15
uvig_319022	161	15
uvig_282676	134	15
uvig_81620	267	15
uvig_189101	57	15
uvig_546710	239	15
uvig_148860	33	15
uvig_79153	265	15
uvig_402758	194	17
uvig_186169	54	17
uvig_336301	180	17
uvig_178305	47	3
uvig_210551	47	3
uvig_202439	74	3
uvig_181306	50	3
uvig_36549	50	3
uvig_468398	213	3
uvig_105481	5	3
uvig_129546	18	3
uvig_10719	7	5
uvig_443355	208	5
uvig_440458	208	5
uvig_445627	208	5
uvig_380692	188	5
uvig_64924	252	5
uvig_188437	56	1
uvig_146565	30	1
uvig_218394	85	1
uvig_187323	55	1
uvig_109155	9	1
uvig_69267	256	1
uvig_377227	185	1
uvig_55387	241	1
uvig_179307	48	1
uvig_232468	103	1
uvig_435729	205	1
uvig_293923	144	1
uvig_298905	144	1
uvig_63261	250	1
uvig_171075	45	1
uvig_142266	27	1
uvig_329831	172	1
uvig_242893	116	1
uvig_323783	166	1
uvig_422998	199	1
uvig_125701	15	1
uvig_35125	184	1
uvig_541115	233	1
uvig_66995	255	1
uvig_337261	94	1
uvig_228317	94	1
uvig_233625	94	1
uvig_283686	94	1
uvig_465118	94	1
uvig_192347	62	1
uvig_81888	268	1
uvig_156127	35	1
uvig_30830	154	1
uvig_143092	28	1
uvig_294665	145	1
OP172815.1	3	1
uvig_70617	257	1
uvig_200179	70	1
uvig_81072	266	1
uvig_144023	29	1
uvig_217972	29	1
uvig_158201	39	1
uvig_294827	147	1
uvig_322141	147	1
uvig_180847	49	1
MN929097.1	1	1
uvig_202125	1	1
uvig_10527	4	1
uvig_260784	129	1
uvig_161404	42	1
uvig_41006	195	1
uvig_418528	195	1
uvig_191786	60	1
uvig_424794	200	1
uvig_196882	66	1
uvig_109957	10	1
uvig_543893	237	1
uvig_563230	237	1
uvig_382108	190	1
uvig_421335	198	1
uvig_525309	225	7
uvig_158682	41	7
uvig_490244	217	7
uvig_152269	34	7
uvig_566406	244	7
uvig_24388	117	7
uvig_291160	141	7
uvig_165232	43	7
uvig_525744	226	7
uvig_20601	75	7
uvig_11027	11	7
uvig_8544	11	7
uvig_328534	170	34
uvig_296849	150	33
uvig_82633	269	33
uvig_307168	153	33
uvig_300400	153	33
uvig_303338	153	33
uvig_294736	146	2
OP172640.1	2	2
uvig_289694	139	2
uvig_209498	77	2
uvig_325172	168	2
uvig_20623	76	2
uvig_87607	76	2
uvig_431883	203	37
uvig_157184	38	16
uvig_193025	64	16
uvig_332538	178	35
uvig_330908	176	25
uvig_232509	104	25
uvig_322884	164	25
uvig_66068	254	25
uvig_93077	273	25
uvig_95660	273	25
uvig_292874	143	14
uvig_147353	32	14
uvig_227374	93	14
uvig_324368	167	21
uvig_482700	215	21
uvig_218960	86	21
uvig_75975	261	21
uvig_201093	71	21
uvig_226110	90	21
uvig_237539	113	21
uvig_214244	81	21
uvig_246571	120	21
uvig_231010	98	24
uvig_311740	159	24
uvig_235575	108	27
uvig_289411	138	27
uvig_286634	135	27
uvig_7359	260	27
uvig_233626	105	9
uvig_234849	105	9
uvig_230653	97	9
uvig_233901	106	9
uvig_229159	95	9
uvig_291161	142	9
uvig_337262	183	9
uvig_296448	149	9
uvig_308401	155	9
uvig_330683	175	9
uvig_226878	92	9
uvig_399473	192	9
uvig_400866	192	9
uvig_327135	169	9
uvig_230248	96	9
uvig_238730	96	9
uvig_125970	17	9
uvig_245807	118	9
uvig_248995	123	9
uvig_539421	230	9
uvig_336302	181	9
uvig_232168	101	9
uvig_310575	157	9
uvig_190283	59	18
uvig_209811	78	18
uvig_562503	240	8
uvig_547492	240	8
uvig_561552	240	8
uvig_13042	20	8
uvig_7863	264	8
uvig_564453	243	8
uvig_147080	31	8
uvig_295113	148	8
uvig_290540	140	8
uvig_464996	212	8
uvig_170002	44	8
uvig_502464	220	8
uvig_334798	179	8
uvig_83681	270	8
uvig_45322	211	8
uvig_507948	222	8
uvig_520080	222	8
uvig_525887	222	8
uvig_156444	36	8
uvig_173979	46	8
uvig_60158	248	8
uvig_22280	87	8
uvig_575849	247	8
uvig_264412	130	8
uvig_270355	130	8
uvig_158681	40	8
uvig_278748	132	8
uvig_486891	216	8
uvig_213081	80	8
uvig_197726	67	8
uvig_61843	249	8
uvig_202260	73	8
uvig_282230	133	8
uvig_117207	13	8
uvig_251907	125	8
uvig_419577	196	8
uvig_336503	182	8
uvig_124127	14	8
uvig_192790	63	8
uvig_472946	214	8
uvig_71741	259	8
uvig_110459	12	8
uvig_201937	72	8
uvig_438112	207	8
uvig_185691	53	8
uvig_425260	201	8
uvig_289367	137	32
uvig_540113	232	10
uvig_436439	206	10
uvig_130256	19	10
uvig_135300	25	10
uvig_236633	111	28
uvig_49908	219	11
uvig_571286	219	11
uvig_130528	21	11
uvig_76999	263	11
uvig_212474	79	22
uvig_543240	236	22
uvig_250293	124	30
uvig_90206	272	36
uvig_38175	189	36
uvig_545660	238	36
