# Supplementary material for: Isolation and characterization of a novel lytic Parabacteroides distasonis bacteriophage φPDS1 from the human gut
Source: Gut Microbes. 2024 Jan 4;16(1):2298254. doi: 10.1080/19490976.2023.2298254 (PMC10773633; doi:10.1080/19490976.2023.2298254)
Supplement: TableS3.xlsx [file KGMI_A_2298254_SM5113.xlsx]

## Sheet: TableS3
Table S3. Top three hits obtained from each method used by the iPHoP tool for host prediction of φPDS1. FDR: False Discovery Rate.
Phage	Method	Host	Host genus/specie	Metric 1	Score 1	Metric 2	Score 2
φPDS1	BLAST	3300014789_2	Parabacteroides distasonis	Match_length	2703	Id_pcent	90.01
φPDS1	BLAST	GCA_900552465.1	Parabacteroides sp900552465	Match_length	1881	Id_pcent	95.64
φPDS1	BLAST	GCA_003343995.1	UMGS775 sp003343995	Match_length	608	Id_pcent	81.91
φPDS1	CRISPR	3300028969_4	Parabacteroides distasonis	N_mismatches	0	Spacer_length	37
φPDS1	CRISPR	3300029240_28	Odoribacter splanchnicus	N_mismatches	0	Spacer_length	37
φPDS1	CRISPR	3300029858_6	Odoribacter splanchnicus	N_mismatches	0	Spacer_length	36
φPDS1	iPHoP-RF	RS_GCF_013409575.1	Macellibacteroides fermentans	Confidence_score	0.796	FDR	0.307
φPDS1	iPHoP-RF	GB_GCA_900552465.1	Parabacteroides sp900552465	Confidence_score	0.794	FDR	0.309
φPDS1	iPHoP-RF	RS_GCF_900108035.1	Parabacteroides chinchillae	Confidence_score	0.736	FDR	0.381
φPDS1	RAFAH	Bacteroides	Bacteroides	Confidence_score	0.556	FDR	0.14
φPDS1	RAFAH	Odoribacter	Odoribacter	Confidence_score	0.398	FDR	0.332
φPDS1	RAFAH	Prevotella	Prevotella	Confidence_score	0.036	FDR	0.974
φPDS1	VHM	GCA_009784825.1	Ruminiclostridium_E sp009784825	S2star_similarity	0.385	-	-
φPDS1	VHM	GCF_004168285.1	Emticicia sp004168285	S2star_similarity	0.385	-	-
φPDS1	VHM	GCA_900545215.1	UBA3388 sp900545215	S2star_similarity	0.385	-	-
φPDS1	WISH	GCF_900760795.1	Phocaeicola sp900760795	Log-likelihood	-1.346	p-value	0.036
φPDS1	WISH	GCA_009778655.1	WRFZ01 sp009778655	Log-likelihood	-1.35	p-value	0.016
φPDS1	WISH	GCA_013298845.1	M3007 sp013298845	Log-likelihood	-1.353	p-value	0.015
