# Supplementary material for: Isolation and characterization of a novel lytic Parabacteroides distasonis bacteriophage φPDS1 from the human gut
Source: Gut Microbes. 2024 Jan 4;16(1):2298254. doi: 10.1080/19490976.2023.2298254 (PMC10773633; doi:10.1080/19490976.2023.2298254)
Supplement: TableS1.xlsx [file KGMI_A_2298254_SM5112.xlsx]

## Sheet: TableS1
Table S1. Top hits obtained in BLASTn for the identified bacterial genus through Sanger sequencing of the 16S rRNA region of bacteria enriched from the faecal fermentation following antibiotic enrichment. P. distasonis species are highlighted in bold. CBA: Columbia blood agar; FAA: fastidious anaerobic agar; vitK: vitamin K; YCFA: yeast extract, casitone, fatty acids agar.
Strain Code	Media + vancomycin + kanamycin	Size (bp)	Coverage (%)	Identity (%)	Highest matched species
YCFA-S1	YCFA	776	100	99	B. uniformis
YCFA-S2	YCFA	1101	99	99	B. uniformis
YCFA-S3	YCFA	1171	100	91	B. uniformis
YCFA-S4	YCFA	1109	99	99	B. uniformis
YCFA-S5	YCFA	965	100	99	B. uniformis
YCFA-S6	YCFA	1087	98	99	B. uniformis
YCFA-S7	YCFA	1195	100	99	B. uniformis
YCFA-S8	YCFA	1107	100	99	B. uniformis
YCFA-B1	YCFA	901	100	98	B. uniformis
YCFA-B2	YCFA	658	99	99	B. dorei
YCFA-B3	YCFA	1081	100	99	B. uniformis
YCFA-B4	YCFA	906	99	99	P. distasonis
YCFA-B5	YCFA	895	100	99	B. uniformis
YCFA-B6	YCFA	698	100	99	B. uniformis
YCFA-B7	YCFA	742	100	99	B. uniformis
YCFA-B8	YCFA	884	100	99	B. uniformis
CBA-S1	CBA (+ SB & vitK)	800	100	99	B. xylanisolvens
CBA-S2 (APCS2/PD)	CBA (+ SB & vitK)	936	100	96	P. distasonis
CBA-S3	CBA (+ SB & vitK)	1000	100	99	B. uniformis
CBA-S4	CBA (+ SB & vitK)	701	100	99	P. distasonis
CBA-S5	CBA (+ SB & vitK)	917	100	99	B. uniformis
CBA-S6	CBA (+ SB & vitK)	938	99	98	P. distasonis
CBA-S7	CBA (+ SB & vitK)	574	100	99	B. uniformis
CBA-S8	CBA (+ SB & vitK)	790	100	99	B. uniformis
CBA-B1	CBA (+ SB & vitK)	893	100	99	B. uniformis
CBA-B2	CBA (+ SB & vitK)	>1000	99	99	B. fragilis
CBA-B3	CBA (+ SB & vitK)	647	99	93	B. dorei
CBA-B4	CBA (+ SB & vitK)	351	100	94	P. distasonis
CBA-B5	CBA (+ SB & vitK)	173	98	90	B. dorei
CBA-B6	CBA (+ SB & vitK)	394	100	81	B. dorei
CBA-B7	CBA (+ SB & vitK)	922	100	99	B. dorei
CBA-B8	CBA (+ SB & vitK)	481	100	82	B. dorei
FAA-S1	FAA	968	100	99	B. uniformis
FAA-S2	FAA	1186	99	99	B. uniformis
FAA-S3	FAA	1120	100	99	B. uniformis
FAA-S4	FAA	1105	100	99	B. uniformis
FAA-S5	FAA	1122	100	99	B. ovatus
FAA-S6	FAA	>1000	100	99	B. dorei
FAA-S7	FAA	1279	99	99	B. uniformis
FAA-S8	FAA	1115	99	98	P. distasonis
FAA-B1	FAA	673	100	95	P. distasonis
FAA-B2	FAA	977	99	97	B. uniformis
FAA-B3	FAA	1071	96	95	P. distasonis
FAA-B4	FAA	947	99	97	P. distasonis
FAA-B5	FAA	1000	99	98	P. distasonis
FAA-B6	FAA	1138	100	97	P. distasonis
FAA-B7	FAA	1057	97	99	P. distasonis
FAA-B8	FAA	1111	100	98	P. distasonis
