# Supplementary material for: Isolation and characterization of a novel lytic Parabacteroides distasonis bacteriophage φPDS1 from the human gut
Source: Gut Microbes. 2024 Jan 4;16(1):2298254. doi: 10.1080/19490976.2023.2298254 (PMC10773633; doi:10.1080/19490976.2023.2298254)
Supplement: TableS7.xlsx [file KGMI_A_2298254_SM5111.xlsx]

## Sheet: TableS6
Table S7. Human gut metagenomic samples obtained from five different publicly available studies used to investigate the prevalence of φPDS1 in the human gut. A φPDS1 genome with a coverage of more than 30% was considered to be present in the metagenomic samples.
Accession number of metagenomic samples	Reference coverage	Presence in sample	Location	Study reporting original raw reads	Year
ERR504989	0.2752	No	China	Li et al. 84	2014
ERR504988	0	No	China	Li et al. 84	2014
ERR504987	0.1566	No	China	Li et al. 84	2014
ERR504986	0.1365	No	China	Li et al. 84	2014
ERR504985	0.1947	No	China	Li et al. 84	2014
ERR504977	21.3063	No	China	Li et al. 84	2014
ERR504976	0.1454	No	China	Li et al. 84	2014
ERR504978	49.8825	Yes	China	Li et al. 84	2014
ERR504975	50.339	Yes	China	Li et al. 84	2014
ERR504974	35.289	Yes	China	Li et al. 84	2014
ERR504973	60.9273	Yes	China	Li et al. 84	2014
ERR414351	25.5309	No	Denmark	Li et al. 84	2014
ERR414348	0.2193	No	Denmark	Li et al. 84	2014
ERR414340	0.5527	No	Denmark	Li et al. 84	2014
ERR414336	0.4341	No	Denmark	Li et al. 84	2014
ERR414335	0.1969	No	Denmark	Li et al. 84	2014
ERR414331	0.1522	No	Denmark	Li et al. 84	2014
ERR414328	22.989	No	Denmark	Li et al. 84	2014
ERR414322	0.141	No	Denmark	Li et al. 84	2014
ERR414321	11.0962	No	Denmark	Li et al. 84	2014
ERR414317	0.2148	No	Denmark	Li et al. 84	2014
ERR414316	0.2327	No	Denmark	Li et al. 84	2014
ERR414314	0.4542	No	Denmark	Li et al. 84	2014
ERR414313	25.5465	No	Denmark	Li et al. 84	2014
ERR414310	26.8533	No	Denmark	Li et al. 84	2014
ERR414309	16.0345	No	Denmark	Li et al. 84	2014
ERR414306	0.1947	No	Denmark	Li et al. 84	2014
ERR414305	0	No	Denmark	Li et al. 84	2014
ERR414303	10.642	No	Denmark	Li et al. 84	2014
ERR414301	3.4101	No	Denmark	Li et al. 84	2014
ERR414298	0.5751	No	Denmark	Li et al. 84	2014
ERR414297	21.2213	No	Denmark	Li et al. 84	2014
ERR414294	3.7703	No	Denmark	Li et al. 84	2014
ERR414293	19.9861	No	Denmark	Li et al. 84	2014
ERR414290	0.5751	No	Denmark	Li et al. 84	2014
ERR414289	0.1454	No	Denmark	Li et al. 84	2014
ERR414279	8.3731	No	Denmark	Li et al. 84	2014
ERR414278	23.9109	No	Denmark	Li et al. 84	2014
ERR414277	0.2081	No	Denmark	Li et al. 84	2014
ERR414275	0.0671	No	Denmark	Li et al. 84	2014
ERR414274	1.4343	No	Denmark	Li et al. 84	2014
ERR414271	6.5696	No	Denmark	Li et al. 84	2014
ERR414268	2.3002	No	Denmark	Li et al. 84	2014
ERR414264	14.0722	No	Denmark	Li et al. 84	2014
ERR414255	7.5944	No	Denmark	Li et al. 84	2014
ERR414253	10.868	No	Denmark	Li et al. 84	2014
ERR414252	4.9272	No	Denmark	Li et al. 84	2014
ERR414249	7.4445	No	Denmark	Li et al. 84	2014
ERR414248	4.0948	No	Denmark	Li et al. 84	2014
ERR414247	0	No	Denmark	Li et al. 84	2014
ERR414246	0.0694	No	Denmark	Li et al. 84	2014
ERR414244	0.4475	No	Denmark	Li et al. 84	2014
ERR414242	0.4453	No	Denmark	Li et al. 84	2014
ERR414240	0	No	Denmark	Li et al. 84	2014
ERR414232	0.0917	No	Denmark	Li et al. 84	2014
ERR414349	34.875	Yes	Denmark	Li et al. 84	2014
ERR414347	85.939	Yes	Denmark	Li et al. 84	2014
ERR414346	58.8754	Yes	Denmark	Li et al. 84	2014
ERR414345	55.6443	Yes	Denmark	Li et al. 84	2014
ERR414344	71.285	Yes	Denmark	Li et al. 84	2014
ERR414343	98.9058	Yes	Denmark	Li et al. 84	2014
ERR414342	36.3899	Yes	Denmark	Li et al. 84	2014
ERR414341	81.7458	Yes	Denmark	Li et al. 84	2014
ERR414339	42.2322	Yes	Denmark	Li et al. 84	2014
ERR414338	41.5878	Yes	Denmark	Li et al. 84	2014
ERR414337	90.2889	Yes	Denmark	Li et al. 84	2014
ERR414334	32.7874	Yes	Denmark	Li et al. 84	2014
ERR414333	69.0721	Yes	Denmark	Li et al. 84	2014
ERR414332	69.2914	Yes	Denmark	Li et al. 84	2014
ERR414330	83.2539	Yes	Denmark	Li et al. 84	2014
ERR414327	87.4069	Yes	Denmark	Li et al. 84	2014
ERR414326	57.5127	Yes	Denmark	Li et al. 84	2014
ERR414325	96.9904	Yes	Denmark	Li et al. 84	2014
ERR414324	88.4764	Yes	Denmark	Li et al. 84	2014
ERR414320	76.7313	Yes	Denmark	Li et al. 84	2014
ERR414319	98.1607	Yes	Denmark	Li et al. 84	2014
ERR414318	64.1852	Yes	Denmark	Li et al. 84	2014
ERR414315	85.5318	Yes	Denmark	Li et al. 84	2014
ERR414312	60.1598	Yes	Denmark	Li et al. 84	2014
ERR414311	83.2248	Yes	Denmark	Li et al. 84	2014
ERR414308	92.211	Yes	Denmark	Li et al. 84	2014
ERR414307	30.5833	Yes	Denmark	Li et al. 84	2014
ERR414304	56.9555	Yes	Denmark	Li et al. 84	2014
ERR414302	51.9859	Yes	Denmark	Li et al. 84	2014
ERR414299	46.3091	Yes	Denmark	Li et al. 84	2014
ERR414296	79.4925	Yes	Denmark	Li et al. 84	2014
ERR414295	82.379	Yes	Denmark	Li et al. 84	2014
ERR414292	98.7649	Yes	Denmark	Li et al. 84	2014
ERR414291	55.7696	Yes	Denmark	Li et al. 84	2014
ERR414288	61.509	Yes	Denmark	Li et al. 84	2014
ERR414287	55.029	Yes	Denmark	Li et al. 84	2014
ERR414285	82.4909	Yes	Denmark	Li et al. 84	2014
ERR414284	62.6368	Yes	Denmark	Li et al. 84	2014
ERR414283	95.3346	Yes	Denmark	Li et al. 84	2014
ERR414282	91.7903	Yes	Denmark	Li et al. 84	2014
ERR414281	90.9243	Yes	Denmark	Li et al. 84	2014
ERR414280	89.1678	Yes	Denmark	Li et al. 84	2014
ERR414276	82.5088	Yes	Denmark	Li et al. 84	2014
ERR414273	85.487	Yes	Denmark	Li et al. 84	2014
ERR414269	49.3298	Yes	Denmark	Li et al. 84	2014
ERR414267	64.9974	Yes	Denmark	Li et al. 84	2014
ERR414266	47.1415	Yes	Denmark	Li et al. 84	2014
ERR414265	50.7194	Yes	Denmark	Li et al. 84	2014
ERR414263	61.5113	Yes	Denmark	Li et al. 84	2014
ERR414262	36.6696	Yes	Denmark	Li et al. 84	2014
ERR414261	67.2775	Yes	Denmark	Li et al. 84	2014
ERR414259	79.1009	Yes	Denmark	Li et al. 84	2014
ERR414257	52.8384	Yes	Denmark	Li et al. 84	2014
ERR414256	33.0581	Yes	Denmark	Li et al. 84	2014
ERR414251	98.8902	Yes	Denmark	Li et al. 84	2014
ERR414245	62.064	Yes	Denmark	Li et al. 84	2014
ERR414243	94.1666	Yes	Denmark	Li et al. 84	2014
ERR414241	48.1394	Yes	Denmark	Li et al. 84	2014
ERR414239	99.2817	Yes	Denmark	Li et al. 84	2014
ERR414237	98.9394	Yes	Denmark	Li et al. 84	2014
ERR414236	91.3249	Yes	Denmark	Li et al. 84	2014
ERR414235	83.3546	Yes	Denmark	Li et al. 84	2014
ERR414234	33.4676	Yes	Denmark	Li et al. 84	2014
ERR414233	33.5414	Yes	Denmark	Li et al. 84	2014
ERR414230	66.2885	Yes	Denmark	Li et al. 84	2014
ERR414504	29.7129	No	Spain	Li et al. 84	2014
ERR414503	0	No	Spain	Li et al. 84	2014
ERR414498	0.7272	No	Spain	Li et al. 84	2014
ERR414497	22.5191	No	Spain	Li et al. 84	2014
ERR414494	1.5551	No	Spain	Li et al. 84	2014
ERR414490	10.1698	No	Spain	Li et al. 84	2014
ERR414487	14.3474	No	Spain	Li et al. 84	2014
ERR414483	3.7256	No	Spain	Li et al. 84	2014
ERR414482	12.0494	No	Spain	Li et al. 84	2014
ERR414478	1.1546	No	Spain	Li et al. 84	2014
ERR414474	0.3849	No	Spain	Li et al. 84	2014
ERR414473	4.0523	No	Spain	Li et al. 84	2014
ERR414472	0.9599	No	Spain	Li et al. 84	2014
ERR414469	0.5057	No	Spain	Li et al. 84	2014
ERR414468	0.7518	No	Spain	Li et al. 84	2014
ERR414467	2.8194	No	Spain	Li et al. 84	2014
ERR414463	2.7008	No	Spain	Li et al. 84	2014
ERR414461	0.9196	No	Spain	Li et al. 84	2014
ERR414460	0.1947	No	Spain	Li et al. 84	2014
ERR414458	0	No	Spain	Li et al. 84	2014
ERR414457	0.7876	No	Spain	Li et al. 84	2014
ERR414455	0.6019	No	Spain	Li et al. 84	2014
ERR414454	29.525	No	Spain	Li et al. 84	2014
ERR414452	0.4654	No	Spain	Li et al. 84	2014
ERR414450	1.1524	No	Spain	Li et al. 84	2014
ERR414449	17.8917	No	Spain	Li et al. 84	2014
ERR414448	14.2825	No	Spain	Li et al. 84	2014
ERR414442	0.0671	No	Spain	Li et al. 84	2014
ERR414440	9.4874	No	Spain	Li et al. 84	2014
ERR414436	0.3849	No	Spain	Li et al. 84	2014
ERR414431	0.3155	No	Spain	Li et al. 84	2014
ERR414430	7.2901	No	Spain	Li et al. 84	2014
ERR414429	0.141	No	Spain	Li et al. 84	2014
ERR414424	0.3759	No	Spain	Li et al. 84	2014
ERR414422	1.045	No	Spain	Li et al. 84	2014
ERR414420	6.3212	No	Spain	Li et al. 84	2014
ERR414419	0.6422	No	Spain	Li et al. 84	2014
ERR414418	0.9935	No	Spain	Li et al. 84	2014
ERR414417	0.7339	No	Spain	Li et al. 84	2014
ERR414414	3.7882	No	Spain	Li et al. 84	2014
ERR414413	17.6277	No	Spain	Li et al. 84	2014
ERR414411	6.8761	No	Spain	Li et al. 84	2014
ERR414409	28.7217	No	Spain	Li et al. 84	2014
ERR414406	5.9833	No	Spain	Li et al. 84	2014
ERR414405	11.0201	No	Spain	Li et al. 84	2014
ERR414404	23.2284	No	Spain	Li et al. 84	2014
ERR414403	1.0024	No	Spain	Li et al. 84	2014
ERR414401	25.2914	No	Spain	Li et al. 84	2014
ERR414400	21.1251	No	Spain	Li et al. 84	2014
ERR414399	0.1902	No	Spain	Li et al. 84	2014
ERR414397	5.5738	No	Spain	Li et al. 84	2014
ERR414395	22.2215	No	Spain	Li et al. 84	2014
ERR414394	4.4729	No	Spain	Li et al. 84	2014
ERR414393	10.7852	No	Spain	Li et al. 84	2014
ERR414391	8.702	No	Spain	Li et al. 84	2014
ERR414389	0.0694	No	Spain	Li et al. 84	2014
ERR414388	0	No	Spain	Li et al. 84	2014
ERR414386	0	No	Spain	Li et al. 84	2014
ERR414384	15.9361	No	Spain	Li et al. 84	2014
ERR414383	5.5895	No	Spain	Li et al. 84	2014
ERR414382	0	No	Spain	Li et al. 84	2014
ERR414380	9.7894	No	Spain	Li et al. 84	2014
ERR414379	2.4009	No	Spain	Li et al. 84	2014
ERR414378	0.1701	No	Spain	Li et al. 84	2014
ERR414377	1.3291	No	Spain	Li et al. 84	2014
ERR414376	0.0716	No	Spain	Li et al. 84	2014
ERR414375	0.1857	No	Spain	Li et al. 84	2014
ERR414374	29.1021	No	Spain	Li et al. 84	2014
ERR414372	8.4379	No	Spain	Li et al. 84	2014
ERR414360	0.3177	No	Spain	Li et al. 84	2014
ERR414359	0.7518	No	Spain	Li et al. 84	2014
ERR414358	1.5104	No	Spain	Li et al. 84	2014
ERR414357	0.5751	No	Spain	Li et al. 84	2014
ERR414355	27.1442	No	Spain	Li et al. 84	2014
ERR414354	1.1367	No	Spain	Li et al. 84	2014
ERR414353	1.2396	No	Spain	Li et al. 84	2014
ERR414510	67.7071	Yes	Spain	Li et al. 84	2014
ERR414509	82.6363	Yes	Spain	Li et al. 84	2014
ERR414502	97.9526	Yes	Spain	Li et al. 84	2014
ERR414500	78.2014	Yes	Spain	Li et al. 84	2014
ERR414496	41.2678	Yes	Spain	Li et al. 84	2014
ERR414493	51.5741	Yes	Spain	Li et al. 84	2014
ERR414491	63.1179	Yes	Spain	Li et al. 84	2014
ERR414488	88.727	Yes	Spain	Li et al. 84	2014
ERR414486	50.5404	Yes	Spain	Li et al. 84	2014
ERR414485	73.4712	Yes	Spain	Li et al. 84	2014
ERR414484	98.0488	Yes	Spain	Li et al. 84	2014
ERR414481	93.5759	Yes	Spain	Li et al. 84	2014
ERR414480	56.0337	Yes	Spain	Li et al. 84	2014
ERR414479	86.3932	Yes	Spain	Li et al. 84	2014
ERR414477	75.0352	Yes	Spain	Li et al. 84	2014
ERR414476	64.852	Yes	Spain	Li et al. 84	2014
ERR414475	64.5857	Yes	Spain	Li et al. 84	2014
ERR414471	71.3857	Yes	Spain	Li et al. 84	2014
ERR414470	88.9486	Yes	Spain	Li et al. 84	2014
ERR414466	47.3876	Yes	Spain	Li et al. 84	2014
ERR414465	90.7811	Yes	Spain	Li et al. 84	2014
ERR414464	99.3601	Yes	Spain	Li et al. 84	2014
ERR414462	99.5704	Yes	Spain	Li et al. 84	2014
ERR414459	83.2315	Yes	Spain	Li et al. 84	2014
ERR414456	40.3504	Yes	Spain	Li et al. 84	2014
ERR414453	54.0802	Yes	Spain	Li et al. 84	2014
ERR414451	82.7393	Yes	Spain	Li et al. 84	2014
ERR414447	31.1338	Yes	Spain	Li et al. 84	2014
ERR414446	76.0019	Yes	Spain	Li et al. 84	2014
ERR414445	45.6132	Yes	Spain	Li et al. 84	2014
ERR414444	56.5931	Yes	Spain	Li et al. 84	2014
ERR414443	30.0866	Yes	Spain	Li et al. 84	2014
ERR414441	69.316	Yes	Spain	Li et al. 84	2014
ERR414438	50.1264	Yes	Spain	Li et al. 84	2014
ERR414434	48.6161	Yes	Spain	Li et al. 84	2014
ERR414433	37.1551	Yes	Spain	Li et al. 84	2014
ERR414428	65.3129	Yes	Spain	Li et al. 84	2014
ERR414426	65.4606	Yes	Spain	Li et al. 84	2014
ERR414425	75.9034	Yes	Spain	Li et al. 84	2014
ERR414416	72.5202	Yes	Spain	Li et al. 84	2014
ERR414410	52.6974	Yes	Spain	Li et al. 84	2014
ERR414408	37.8242	Yes	Spain	Li et al. 84	2014
ERR414407	44.434	Yes	Spain	Li et al. 84	2014
ERR414402	71.9809	Yes	Spain	Li et al. 84	2014
ERR414398	83.961	Yes	Spain	Li et al. 84	2014
ERR414396	57.3203	Yes	Spain	Li et al. 84	2014
ERR414392	89.819	Yes	Spain	Li et al. 84	2014
ERR414390	96.4512	Yes	Spain	Li et al. 84	2014
ERR414385	52.2723	Yes	Spain	Li et al. 84	2014
ERR414381	33.6421	Yes	Spain	Li et al. 84	2014
ERR414373	56.2015	Yes	Spain	Li et al. 84	2014
ERR414371	81.6764	Yes	Spain	Li et al. 84	2014
ERR414370	75.1113	Yes	Spain	Li et al. 84	2014
ERR414369	48.9002	Yes	Spain	Li et al. 84	2014
ERR414368	80.0139	Yes	Spain	Li et al. 84	2014
ERR414367	91.1011	Yes	Spain	Li et al. 84	2014
ERR414366	82.1552	Yes	Spain	Li et al. 84	2014
ERR414365	48.9741	Yes	Spain	Li et al. 84	2014
ERR414364	63.9234	Yes	Spain	Li et al. 84	2014
ERR414363	73.7039	Yes	Spain	Li et al. 84	2014
ERR414362	67.6624	Yes	Spain	Li et al. 84	2014
ERR414361	73.2743	Yes	Spain	Li et al. 84	2014
ERR414356	35.8014	Yes	Spain	Li et al. 84	2014
ERR414352	72.4083	Yes	Spain	Li et al. 84	2014
ERR589875	0	No	China	Zhang et al. 85	2015
ERR589875	0	No	China	Zhang et al. 85	2015
ERR589874	16.5805	No	China	Zhang et al. 85	2015
ERR589873	0.2909	No	China	Zhang et al. 85	2015
ERR589872	0.2238	No	China	Zhang et al. 85	2015
ERR589871	0.6511	No	China	Zhang et al. 85	2015
ERR589869	0	No	China	Zhang et al. 85	2015
ERR589868	0	No	China	Zhang et al. 85	2015
ERR589867	0	No	China	Zhang et al. 85	2015
ERR589866	0	No	China	Zhang et al. 85	2015
ERR589864	11.4184	No	China	Zhang et al. 85	2015
ERR589863	0.0761	No	China	Zhang et al. 85	2015
ERR589862	0.0694	No	China	Zhang et al. 85	2015
ERR589861	0.1499	No	China	Zhang et al. 85	2015
ERR589860	0.2193	No	China	Zhang et al. 85	2015
ERR589859	11.3423	No	China	Zhang et al. 85	2015
ERR589858	0	No	China	Zhang et al. 85	2015
ERR589857	0.0694	No	China	Zhang et al. 85	2015
ERR589856	0	No	China	Zhang et al. 85	2015
ERR589855	0.0783	No	China	Zhang et al. 85	2015
ERR589852	1.2844	No	China	Zhang et al. 85	2015
ERR589850	4.5759	No	China	Zhang et al. 85	2015
ERR589849	0.0671	No	China	Zhang et al. 85	2015
ERR589848	0	No	China	Zhang et al. 85	2015
ERR589847	0	No	China	Zhang et al. 85	2015
ERR589846	6.2317	No	China	Zhang et al. 85	2015
ERR589845	0	No	China	Zhang et al. 85	2015
ERR589844	0	No	China	Zhang et al. 85	2015
ERR589843	4.5155	No	China	Zhang et al. 85	2015
ERR589842	0.2193	No	China	Zhang et al. 85	2015
ERR589841	0	No	China	Zhang et al. 85	2015
ERR589840	0.5862	No	China	Zhang et al. 85	2015
ERR589839	0.0828	No	China	Zhang et al. 85	2015
ERR589837	23.112	No	China	Zhang et al. 85	2015
ERR589835	0.0783	No	China	Zhang et al. 85	2015
ERR589834	0	No	China	Zhang et al. 85	2015
ERR589833	16.4261	No	China	Zhang et al. 85	2015
ERR589832	0.1387	No	China	Zhang et al. 85	2015
ERR589830	5.142	No	China	Zhang et al. 85	2015
ERR589829	0.141	No	China	Zhang et al. 85	2015
ERR589828	9.154	No	China	Zhang et al. 85	2015
ERR589827	1.6111	No	China	Zhang et al. 85	2015
ERR589825	0	No	China	Zhang et al. 85	2015
ERR589823	12.7498	No	China	Zhang et al. 85	2015
ERR589822	9.9662	No	China	Zhang et al. 85	2015
ERR589821	0.0806	No	China	Zhang et al. 85	2015
ERR589820	0.2126	No	China	Zhang et al. 85	2015
ERR589819	6.2429	No	China	Zhang et al. 85	2015
ERR589816	2.6001	No	China	Zhang et al. 85	2015
ERR589815	0	No	China	Zhang et al. 85	2015
ERR589814	7.4691	No	China	Zhang et al. 85	2015
ERR589813	23.9668	No	China	Zhang et al. 85	2015
ERR589812	5.8535	No	China	Zhang et al. 85	2015
ERR589811	2.0362	No	China	Zhang et al. 85	2015
ERR589808	26.549	No	China	Zhang et al. 85	2015
ERR589807	0.1343	No	China	Zhang et al. 85	2015
ERR589806	0.3177	No	China	Zhang et al. 85	2015
ERR589805	0	No	China	Zhang et al. 85	2015
ERR589804	1.2933	No	China	Zhang et al. 85	2015
ERR589802	29.6615	No	China	Zhang et al. 85	2015
ERR589801	0.9017	No	China	Zhang et al. 85	2015
ERR589799	8.6796	No	China	Zhang et al. 85	2015
ERR589798	0.4475	No	China	Zhang et al. 85	2015
ERR589797	0	No	China	Zhang et al. 85	2015
ERR589796	3.1774	No	China	Zhang et al. 85	2015
ERR589795	0.0671	No	China	Zhang et al. 85	2015
ERR589794	0	No	China	Zhang et al. 85	2015
ERR589792	6.0012	No	China	Zhang et al. 85	2015
ERR589789	19.5923	No	China	Zhang et al. 85	2015
ERR589787	0	No	China	Zhang et al. 85	2015
ERR589786	5.9408	No	China	Zhang et al. 85	2015
ERR589784	7.939	No	China	Zhang et al. 85	2015
ERR589783	13.9894	No	China	Zhang et al. 85	2015
ERR589781	0.8794	No	China	Zhang et al. 85	2015
ERR589780	2.7903	No	China	Zhang et al. 85	2015
ERR589778	5.7707	No	China	Zhang et al. 85	2015
ERR589777	0	No	China	Zhang et al. 85	2015
ERR589776	0.1365	No	China	Zhang et al. 85	2015
ERR589775	0	No	China	Zhang et al. 85	2015
ERR589774	0.094	No	China	Zhang et al. 85	2015
ERR589773	0.0671	No	China	Zhang et al. 85	2015
ERR589772	0.0671	No	China	Zhang et al. 85	2015
ERR589771	0	No	China	Zhang et al. 85	2015
ERR589770	0.5907	No	China	Zhang et al. 85	2015
ERR589769	0.1365	No	China	Zhang et al. 85	2015
ERR589768	2.1593	No	China	Zhang et al. 85	2015
ERR589767	0	No	China	Zhang et al. 85	2015
ERR589764	1.4634	No	China	Zhang et al. 85	2015
ERR589763	1.2553	No	China	Zhang et al. 85	2015
ERR589762	1.7655	No	China	Zhang et al. 85	2015
ERR589761	0.1454	No	China	Zhang et al. 85	2015
ERR589760	0.0738	No	China	Zhang et al. 85	2015
ERR589759	0.2238	No	China	Zhang et al. 85	2015
ERR589757	0	No	China	Zhang et al. 85	2015
ERR589756	0	No	China	Zhang et al. 85	2015
ERR589755	0	No	China	Zhang et al. 85	2015
ERR589754	0	No	China	Zhang et al. 85	2015
ERR589752	0.217	No	China	Zhang et al. 85	2015
ERR589751	9.7939	No	China	Zhang et al. 85	2015
ERR589748	20.6194	No	China	Zhang et al. 85	2015
ERR589747	28.5829	No	China	Zhang et al. 85	2015
ERR589746	1.8751	No	China	Zhang et al. 85	2015
ERR589745	0.2238	No	China	Zhang et al. 85	2015
ERR589739	23.3067	No	China	Zhang et al. 85	2015
ERR589738	3.6428	No	China	Zhang et al. 85	2015
ERR589737	0.3603	No	China	Zhang et al. 85	2015
ERR589736	12.3515	No	China	Zhang et al. 85	2015
ERR589735	0	No	China	Zhang et al. 85	2015
ERR589734	0	No	China	Zhang et al. 85	2015
ERR589733	0	No	China	Zhang et al. 85	2015
ERR589594	0.7362	No	China	Zhang et al. 85	2015
ERR589593	22.2595	No	China	Zhang et al. 85	2015
ERR589592	13.4658	No	China	Zhang et al. 85	2015
ERR589591	0.32	No	China	Zhang et al. 85	2015
ERR589590	0.4498	No	China	Zhang et al. 85	2015
ERR589589	11.575	No	China	Zhang et al. 85	2015
ERR589588	0	No	China	Zhang et al. 85	2015
ERR589587	0.0671	No	China	Zhang et al. 85	2015
ERR589586	0.8503	No	China	Zhang et al. 85	2015
ERR589585	0.0671	No	China	Zhang et al. 85	2015
ERR589584	0.6019	No	China	Zhang et al. 85	2015
ERR589581	19.0732	No	China	Zhang et al. 85	2015
ERR589580	9.6104	No	China	Zhang et al. 85	2015
ERR589579	0.5325	No	China	Zhang et al. 85	2015
ERR589578	9.1226	No	China	Zhang et al. 85	2015
ERR589577	0	No	China	Zhang et al. 85	2015
ERR589576	0	No	China	Zhang et al. 85	2015
ERR589575	0.0671	No	China	Zhang et al. 85	2015
ERR589574	8.241	No	China	Zhang et al. 85	2015
ERR589573	0.9465	No	China	Zhang et al. 85	2015
ERR589572	0.0716	No	China	Zhang et al. 85	2015
ERR589571	0.3647	No	China	Zhang et al. 85	2015
ERR589570	0	No	China	Zhang et al. 85	2015
ERR589568	28.1309	No	China	Zhang et al. 85	2015
ERR589567	7.3281	No	China	Zhang et al. 85	2015
ERR589565	6.3704	No	China	Zhang et al. 85	2015
ERR589563	1.526	No	China	Zhang et al. 85	2015
ERR589561	0.6668	No	China	Zhang et al. 85	2015
ERR589558	2.1123	No	China	Zhang et al. 85	2015
ERR589556	0	No	China	Zhang et al. 85	2015
ERR589555	0.6422	No	China	Zhang et al. 85	2015
ERR589553	0	No	China	Zhang et al. 85	2015
ERR589552	0	No	China	Zhang et al. 85	2015
ERR589551	0.0694	No	China	Zhang et al. 85	2015
ERR589550	20.1741	No	China	Zhang et al. 85	2015
ERR589549	1.4052	No	China	Zhang et al. 85	2015
ERR589548	24.0004	No	China	Zhang et al. 85	2015
ERR589547	1.2396	No	China	Zhang et al. 85	2015
ERR589545	2.6694	No	China	Zhang et al. 85	2015
ERR589543	5.4284	No	China	Zhang et al. 85	2015
ERR589542	3.9471	No	China	Zhang et al. 85	2015
ERR589539	0.1029	No	China	Zhang et al. 85	2015
ERR589538	0.8727	No	China	Zhang et al. 85	2015
ERR589534	22.8346	No	China	Zhang et al. 85	2015
ERR589533	0.895	No	China	Zhang et al. 85	2015
ERR589531	4.0769	No	China	Zhang et al. 85	2015
ERR589530	0.6623	No	China	Zhang et al. 85	2015
ERR589529	6.527	No	China	Zhang et al. 85	2015
ERR589528	0.7026	No	China	Zhang et al. 85	2015
ERR589527	4.285	No	China	Zhang et al. 85	2015
ERR589513	0	No	China	Zhang et al. 85	2015
ERR589512	0.6109	No	China	Zhang et al. 85	2015
ERR589511	11.9666	No	China	Zhang et al. 85	2015
ERR589510	8.42	No	China	Zhang et al. 85	2015
ERR589509	0	No	China	Zhang et al. 85	2015
ERR589508	0.2148	No	China	Zhang et al. 85	2015
ERR589507	0.5862	No	China	Zhang et al. 85	2015
ERR589506	0	No	China	Zhang et al. 85	2015
ERR589505	23.5506	No	China	Zhang et al. 85	2015
ERR589502	0.5191	No	China	Zhang et al. 85	2015
ERR589501	0.0738	No	China	Zhang et al. 85	2015
ERR589485	0.4117	No	China	Zhang et al. 85	2015
ERR589452	0	No	China	Zhang et al. 85	2015
ERR589448	25.9157	No	China	Zhang et al. 85	2015
ERR589443	21.096	No	China	Zhang et al. 85	2015
ERR589442	0.2238	No	China	Zhang et al. 85	2015
ERR589441	0	No	China	Zhang et al. 85	2015
ERR589870	61.4822	Yes	China	Zhang et al. 85	2015
ERR589865	31.5992	Yes	China	Zhang et al. 85	2015
ERR589854	55.0066	Yes	China	Zhang et al. 85	2015
ERR589853	81.8823	Yes	China	Zhang et al. 85	2015
ERR589851	50.961	Yes	China	Zhang et al. 85	2015
ERR589838	74.449	Yes	China	Zhang et al. 85	2015
ERR589836	73.2071	Yes	China	Zhang et al. 85	2015
ERR589831	53.6394	Yes	China	Zhang et al. 85	2015
ERR589826	96.7756	Yes	China	Zhang et al. 85	2015
ERR589824	89.2462	Yes	China	Zhang et al. 85	2015
ERR589818	95.2228	Yes	China	Zhang et al. 85	2015
ERR589817	30.2343	Yes	China	Zhang et al. 85	2015
ERR589810	99.962	Yes	China	Zhang et al. 85	2015
ERR589809	69.815	Yes	China	Zhang et al. 85	2015
ERR589803	90.5305	Yes	China	Zhang et al. 85	2015
ERR589800	54.9507	Yes	China	Zhang et al. 85	2015
ERR589793	85.5228	Yes	China	Zhang et al. 85	2015
ERR589791	33.255	Yes	China	Zhang et al. 85	2015
ERR589790	65.6262	Yes	China	Zhang et al. 85	2015
ERR589788	85.6034	Yes	China	Zhang et al. 85	2015
ERR589785	96.8562	Yes	China	Zhang et al. 85	2015
ERR589782	34.0919	Yes	China	Zhang et al. 85	2015
ERR589779	98.4315	Yes	China	Zhang et al. 85	2015
ERR589766	65.4472	Yes	China	Zhang et al. 85	2015
ERR589765	98.8924	Yes	China	Zhang et al. 85	2015
ERR589758	58.5398	Yes	China	Zhang et al. 85	2015
ERR589753	85.7309	Yes	China	Zhang et al. 85	2015
ERR589750	32.304	Yes	China	Zhang et al. 85	2015
ERR589749	64.6573	Yes	China	Zhang et al. 85	2015
ERR589744	33.7204	Yes	China	Zhang et al. 85	2015
ERR589743	36.363	Yes	China	Zhang et al. 85	2015
ERR589742	74.76	Yes	China	Zhang et al. 85	2015
ERR589741	55.3579	Yes	China	Zhang et al. 85	2015
ERR589740	94.1219	Yes	China	Zhang et al. 85	2015
ERR589732	50.301	Yes	China	Zhang et al. 85	2015
ERR589595	51.9411	Yes	China	Zhang et al. 85	2015
ERR589583	31.3106	Yes	China	Zhang et al. 85	2015
ERR589582	86.579	Yes	China	Zhang et al. 85	2015
ERR589569	73.2407	Yes	China	Zhang et al. 85	2015
ERR589566	48.7145	Yes	China	Zhang et al. 85	2015
ERR589564	69.9671	Yes	China	Zhang et al. 85	2015
ERR589562	63.7489	Yes	China	Zhang et al. 85	2015
ERR589560	62.3571	Yes	China	Zhang et al. 85	2015
ERR589559	67.8213	Yes	China	Zhang et al. 85	2015
ERR589557	85.2565	Yes	China	Zhang et al. 85	2015
ERR589554	49.4529	Yes	China	Zhang et al. 85	2015
ERR589546	51.7442	Yes	China	Zhang et al. 85	2015
ERR589544	99.1743	Yes	China	Zhang et al. 85	2015
ERR589540	86.4917	Yes	China	Zhang et al. 85	2015
ERR589537	64.4694	Yes	China	Zhang et al. 85	2015
ERR589536	98.3285	Yes	China	Zhang et al. 85	2015
ERR589535	98.2234	Yes	China	Zhang et al. 85	2015
ERR589532	87.3845	Yes	China	Zhang et al. 85	2015
ERR589504	89.8123	Yes	China	Zhang et al. 85	2015
ERR589503	98.8476	Yes	China	Zhang et al. 85	2015
ERR589440	49.0837	Yes	China	Zhang et al. 85	2015
SRR1778455	0.4117	No	China	Qin et al. 86	2012
SRR1778453	0	No	China	Qin et al. 86	2012
SRR1778452	1.1143	No	China	Qin et al. 86	2012
SRR1778451	0	No	China	Qin et al. 86	2012
SRR1778450	0	No	China	Qin et al. 86	2012
SRR413773	2.7903	No	China	Qin et al. 86	2012
SRR413770	27.717	No	China	Qin et al. 86	2012
SRR413769	0.4028	No	China	Qin et al. 86	2012
SRR413768	0.5952	No	China	Qin et al. 86	2012
SRR413767	9.559	No	China	Qin et al. 86	2012
SRR413766	0.6735	No	China	Qin et al. 86	2012
SRR413765	0	No	China	Qin et al. 86	2012
SRR413764	14.1706	No	China	Qin et al. 86	2012
SRR413763	0.7272	No	China	Qin et al. 86	2012
SRR413761	0	No	China	Qin et al. 86	2012
SRR413760	0	No	China	Qin et al. 86	2012
SRR413757	0	No	China	Qin et al. 86	2012
SRR413756	0.405	No	China	Qin et al. 86	2012
SRR413753	0	No	China	Qin et al. 86	2012
SRR413752	14.1438	No	China	Qin et al. 86	2012
SRR413751	11.6601	No	China	Qin et al. 86	2012
SRR413748	2.2891	No	China	Qin et al. 86	2012
SRR413747	0	No	China	Qin et al. 86	2012
SRR413744	7.6503	No	China	Qin et al. 86	2012
SRR413743	6.0482	No	China	Qin et al. 86	2012
SRR413742	3.4257	No	China	Qin et al. 86	2012
SRR413738	0	No	China	Qin et al. 86	2012
SRR413737	12.893	No	China	Qin et al. 86	2012
SRR413735	0.4028	No	China	Qin et al. 86	2012
SRR413733	0	No	China	Qin et al. 86	2012
SRR413732	0	No	China	Qin et al. 86	2012
SRR413730	6.9701	No	China	Qin et al. 86	2012
SRR413727	0.6176	No	China	Qin et al. 86	2012
SRR413725	23.3	No	China	Qin et al. 86	2012
SRR413724	27.7864	No	China	Qin et al. 86	2012
SRR413723	0	No	China	Qin et al. 86	2012
SRR413722	0	No	China	Qin et al. 86	2012
SRR413721	10.0557	No	China	Qin et al. 86	2012
SRR413719	0	No	China	Qin et al. 86	2012
SRR413718	0.4028	No	China	Qin et al. 86	2012
SRR413717	25.3653	No	China	Qin et al. 86	2012
SRR413716	16.4284	No	China	Qin et al. 86	2012
SRR413715	0	No	China	Qin et al. 86	2012
SRR413713	25.0431	No	China	Qin et al. 86	2012
SRR413712	0	No	China	Qin et al. 86	2012
SRR413709	0	No	China	Qin et al. 86	2012
SRR413708	1.8124	No	China	Qin et al. 86	2012
SRR413707	0.4028	No	China	Qin et al. 86	2012
SRR413706	0	No	China	Qin et al. 86	2012
SRR413705	0	No	China	Qin et al. 86	2012
SRR413704	0.4028	No	China	Qin et al. 86	2012
SRR413703	0.2014	No	China	Qin et al. 86	2012
SRR413701	0.8055	No	China	Qin et al. 86	2012
SRR413700	28.3055	No	China	Qin et al. 86	2012
SRR413699	0.4028	No	China	Qin et al. 86	2012
SRR413698	0	No	China	Qin et al. 86	2012
SRR413696	2.8484	No	China	Qin et al. 86	2012
SRR413695	11.3714	No	China	Qin et al. 86	2012
SRR413694	0	No	China	Qin et al. 86	2012
SRR413693	0	No	China	Qin et al. 86	2012
SRR413691	0	No	China	Qin et al. 86	2012
SRR413690	0.2014	No	China	Qin et al. 86	2012
SRR413689	8.288	No	China	Qin et al. 86	2012
SRR413688	0	No	China	Qin et al. 86	2012
SRR413687	9.9394	No	China	Qin et al. 86	2012
SRR413686	6.2966	No	China	Qin et al. 86	2012
SRR413685	0	No	China	Qin et al. 86	2012
SRR413683	0.4028	No	China	Qin et al. 86	2012
SRR413682	1.8214	No	China	Qin et al. 86	2012
SRR413680	4.4327	No	China	Qin et al. 86	2012
SRR413679	0.1969	No	China	Qin et al. 86	2012
SRR413678	3.0118	No	China	Qin et al. 86	2012
SRR413676	8.2321	No	China	Qin et al. 86	2012
SRR413675	0.2103	No	China	Qin et al. 86	2012
SRR413673	0.2014	No	China	Qin et al. 86	2012
SRR413672	1.0069	No	China	Qin et al. 86	2012
SRR413671	0.2014	No	China	Qin et al. 86	2012
SRR413670	0	No	China	Qin et al. 86	2012
SRR413668	0	No	China	Qin et al. 86	2012
SRR413667	0	No	China	Qin et al. 86	2012
SRR413666	0	No	China	Qin et al. 86	2012
SRR413665	1.6111	No	China	Qin et al. 86	2012
SRR413664	0	No	China	Qin et al. 86	2012
SRR413663	0	No	China	Qin et al. 86	2012
SRR413662	0.4028	No	China	Qin et al. 86	2012
SRR413661	1.6625	No	China	Qin et al. 86	2012
SRR413660	0.6041	No	China	Qin et al. 86	2012
SRR413658	0.4028	No	China	Qin et al. 86	2012
SRR413657	0	No	China	Qin et al. 86	2012
SRR413656	0	No	China	Qin et al. 86	2012
SRR413654	0.4028	No	China	Qin et al. 86	2012
SRR413652	0	No	China	Qin et al. 86	2012
SRR413651	0	No	China	Qin et al. 86	2012
SRR413650	0	No	China	Qin et al. 86	2012
SRR413649	0	No	China	Qin et al. 86	2012
SRR413648	0	No	China	Qin et al. 86	2012
SRR413647	1.0069	No	China	Qin et al. 86	2012
SRR413646	0	No	China	Qin et al. 86	2012
SRR413645	0	No	China	Qin et al. 86	2012
SRR413644	3.8263	No	China	Qin et al. 86	2012
SRR413642	0.4028	No	China	Qin et al. 86	2012
SRR413641	0	No	China	Qin et al. 86	2012
SRR413640	0	No	China	Qin et al. 86	2012
SRR413639	0	No	China	Qin et al. 86	2012
SRR413638	2.0138	No	China	Qin et al. 86	2012
SRR413637	0.2014	No	China	Qin et al. 86	2012
SRR413636	0	No	China	Qin et al. 86	2012
SRR413635	0.8257	No	China	Qin et al. 86	2012
SRR413634	4.7034	No	China	Qin et al. 86	2012
SRR413632	0	No	China	Qin et al. 86	2012
SRR413631	0	No	China	Qin et al. 86	2012
SRR413630	0.8033	No	China	Qin et al. 86	2012
SRR413629	0.6019	No	China	Qin et al. 86	2012
SRR413628	0	No	China	Qin et al. 86	2012
SRR413627	0.4028	No	China	Qin et al. 86	2012
SRR413626	0.2014	No	China	Qin et al. 86	2012
SRR413625	0.4028	No	China	Qin et al. 86	2012
SRR413622	0	No	China	Qin et al. 86	2012
SRR413620	1.2083	No	China	Qin et al. 86	2012
SRR413619	10.6733	No	China	Qin et al. 86	2012
SRR413618	0	No	China	Qin et al. 86	2012
SRR413617	12.394	No	China	Qin et al. 86	2012
SRR413615	6.3861	No	China	Qin et al. 86	2012
SRR413614	19.4424	No	China	Qin et al. 86	2012
SRR413610	0.2014	No	China	Qin et al. 86	2012
SRR413609	0.8055	No	China	Qin et al. 86	2012
SRR413608	0.4028	No	China	Qin et al. 86	2012
SRR413607	0	No	China	Qin et al. 86	2012
SRR413605	0	No	China	Qin et al. 86	2012
SRR413604	0	No	China	Qin et al. 86	2012
SRR413603	0.2014	No	China	Qin et al. 86	2012
SRR413601	4.0836	No	China	Qin et al. 86	2012
SRR413600	0	No	China	Qin et al. 86	2012
SRR413599	0	No	China	Qin et al. 86	2012
SRR413597	0	No	China	Qin et al. 86	2012
SRR413596	0	No	China	Qin et al. 86	2012
SRR413595	0	No	China	Qin et al. 86	2012
SRR413593	0.8055	No	China	Qin et al. 86	2012
SRR413592	0	No	China	Qin et al. 86	2012
SRR413591	17.7575	No	China	Qin et al. 86	2012
SRR413590	9.0175	No	China	Qin et al. 86	2012
SRR413589	14.3899	No	China	Qin et al. 86	2012
SRR413588	0	No	China	Qin et al. 86	2012
SRR413587	0	No	China	Qin et al. 86	2012
SRR413586	6.9835	No	China	Qin et al. 86	2012
SRR413585	0	No	China	Qin et al. 86	2012
SRR413582	0	No	China	Qin et al. 86	2012
SRR413581	0	No	China	Qin et al. 86	2012
SRR413580	0	No	China	Qin et al. 86	2012
SRR413578	0.1991	No	China	Qin et al. 86	2012
SRR413577	0	No	China	Qin et al. 86	2012
SRR413576	1.2083	No	China	Qin et al. 86	2012
SRR413575	15.9137	No	China	Qin et al. 86	2012
SRR413574	0.2014	No	China	Qin et al. 86	2012
SRR413573	0	No	China	Qin et al. 86	2012
SRR413572	0	No	China	Qin et al. 86	2012
SRR413571	0.2014	No	China	Qin et al. 86	2012
SRR413569	21.2548	No	China	Qin et al. 86	2012
SRR413567	0	No	China	Qin et al. 86	2012
SRR413565	0.4028	No	China	Qin et al. 86	2012
SRR413564	5.6566	No	China	Qin et al. 86	2012
SRR413563	0	No	China	Qin et al. 86	2012
SRR413562	0.8055	No	China	Qin et al. 86	2012
SRR413560	16.0099	No	China	Qin et al. 86	2012
SRR413558	12.931	No	China	Qin et al. 86	2012
SRR413557	9.5008	No	China	Qin et al. 86	2012
SRR413556	0.8055	No	China	Qin et al. 86	2012
SRR341725	19.646	No	China	Qin et al. 86	2012
SRR341724	0.4028	No	China	Qin et al. 86	2012
SRR341723	22.5034	No	China	Qin et al. 86	2012
SRR341722	0.2014	No	China	Qin et al. 86	2012
SRR341720	1.8124	No	China	Qin et al. 86	2012
SRR341715	0.2014	No	China	Qin et al. 86	2012
SRR341713	0	No	China	Qin et al. 86	2012
SRR341712	0	No	China	Qin et al. 86	2012
SRR341711	2.3383	No	China	Qin et al. 86	2012
SRR341710	0.2014	No	China	Qin et al. 86	2012
SRR341708	24.1145	No	China	Qin et al. 86	2012
SRR341707	27.2829	No	China	Qin et al. 86	2012
SRR341704	23.7318	No	China	Qin et al. 86	2012
SRR341702	5.4776	No	China	Qin et al. 86	2012
SRR341701	0	No	China	Qin et al. 86	2012
SRR341700	5.0614	No	China	Qin et al. 86	2012
SRR341699	0	No	China	Qin et al. 86	2012
SRR341698	0	No	China	Qin et al. 86	2012
SRR341697	0	No	China	Qin et al. 86	2012
SRR341695	0	No	China	Qin et al. 86	2012
SRR341694	0.2014	No	China	Qin et al. 86	2012
SRR341692	29.8114	No	China	Qin et al. 86	2012
SRR341691	11.17	No	China	Qin et al. 86	2012
SRR341689	3.334	No	China	Qin et al. 86	2012
SRR341687	5.6835	No	China	Qin et al. 86	2012
SRR341686	0.2014	No	China	Qin et al. 86	2012
SRR341685	0	No	China	Qin et al. 86	2012
SRR341684	0	No	China	Qin et al. 86	2012
SRR341683	0	No	China	Qin et al. 86	2012
SRR341682	12.6043	No	China	Qin et al. 86	2012
SRR341680	0	No	China	Qin et al. 86	2012
SRR341678	0.4028	No	China	Qin et al. 86	2012
SRR341677	25.6539	No	China	Qin et al. 86	2012
SRR341676	0	No	China	Qin et al. 86	2012
SRR341675	0	No	China	Qin et al. 86	2012
SRR341674	7.6816	No	China	Qin et al. 86	2012
SRR341673	0	No	China	Qin et al. 86	2012
SRR341672	0	No	China	Qin et al. 86	2012
SRR341671	0	No	China	Qin et al. 86	2012
SRR341668	0	No	China	Qin et al. 86	2012
SRR341667	7.3617	No	China	Qin et al. 86	2012
SRR341666	23.8214	No	China	Qin et al. 86	2012
SRR341665	0	No	China	Qin et al. 86	2012
SRR341664	19.6415	No	China	Qin et al. 86	2012
SRR341663	0	No	China	Qin et al. 86	2012
SRR341662	0.4028	No	China	Qin et al. 86	2012
SRR341661	0	No	China	Qin et al. 86	2012
SRR341660	0	No	China	Qin et al. 86	2012
SRR341659	0	No	China	Qin et al. 86	2012
SRR341658	1.2262	No	China	Qin et al. 86	2012
SRR341657	0	No	China	Qin et al. 86	2012
SRR341656	0.4028	No	China	Qin et al. 86	2012
SRR341655	0	No	China	Qin et al. 86	2012
SRR341653	1.7834	No	China	Qin et al. 86	2012
SRR341652	0	No	China	Qin et al. 86	2012
SRR341651	0.3289	No	China	Qin et al. 86	2012
SRR341650	0	No	China	Qin et al. 86	2012
SRR341649	22.3311	No	China	Qin et al. 86	2012
SRR341647	23.6244	No	China	Qin et al. 86	2012
SRR341646	0	No	China	Qin et al. 86	2012
SRR341645	0.4945	No	China	Qin et al. 86	2012
SRR341644	28.8716	No	China	Qin et al. 86	2012
SRR341642	0.4408	No	China	Qin et al. 86	2012
SRR341641	6.4219	No	China	Qin et al. 86	2012
SRR341638	1.1322	No	China	Qin et al. 86	2012
SRR341637	17.3838	No	China	Qin et al. 86	2012
SRR341636	0	No	China	Qin et al. 86	2012
SRR341635	9.0018	No	China	Qin et al. 86	2012
SRR341634	0	No	China	Qin et al. 86	2012
SRR341633	2.8775	No	China	Qin et al. 86	2012
SRR341632	5.9497	No	China	Qin et al. 86	2012
SRR341631	0	No	China	Qin et al. 86	2012
SRR341629	0.3312	No	China	Qin et al. 86	2012
SRR341628	11.7339	No	China	Qin et al. 86	2012
SRR341627	0.1633	No	China	Qin et al. 86	2012
SRR341626	0.1678	No	China	Qin et al. 86	2012
SRR341624	0.2394	No	China	Qin et al. 86	2012
SRR341623	19.5834	No	China	Qin et al. 86	2012
SRR341621	1.4813	No	China	Qin et al. 86	2012
SRR341620	20.1092	No	China	Qin et al. 86	2012
SRR341619	7.0797	No	China	Qin et al. 86	2012
SRR341618	1.1613	No	China	Qin et al. 86	2012
SRR341617	0.499	No	China	Qin et al. 86	2012
SRR341611	11.4005	No	China	Qin et al. 86	2012
SRR341608	26.9025	No	China	Qin et al. 86	2012
SRR341607	1.0136	No	China	Qin et al. 86	2012
SRR341605	0.1656	No	China	Qin et al. 86	2012
SRR341604	0	No	China	Qin et al. 86	2012
SRR341603	0.1633	No	China	Qin et al. 86	2012
SRR341601	0	No	China	Qin et al. 86	2012
SRR341600	9.0801	No	China	Qin et al. 86	2012
SRR341599	25.4168	No	China	Qin et al. 86	2012
SRR341597	0.6668	No	China	Qin et al. 86	2012
SRR341595	18.8203	No	China	Qin et al. 86	2012
SRR341594	21.9955	No	China	Qin et al. 86	2012
SRR341593	0.3312	No	China	Qin et al. 86	2012
SRR341592	0.9935	No	China	Qin et al. 86	2012
SRR341590	6.2183	No	China	Qin et al. 86	2012
SRR341589	2.1548	No	China	Qin et al. 86	2012
SRR341588	0	No	China	Qin et al. 86	2012
SRR341587	0	No	China	Qin et al. 86	2012
SRR341584	12.394	No	China	Qin et al. 86	2012
SRR341582	0.9935	No	China	Qin et al. 86	2012
SRR1778456	30.2947	Yes	China	Qin et al. 86	2012
SRR1778454	43.6397	Yes	China	Qin et al. 86	2012
SRR413772	79.5306	Yes	China	Qin et al. 86	2012
SRR413771	39.4017	Yes	China	Qin et al. 86	2012
SRR413762	79.7342	Yes	China	Qin et al. 86	2012
SRR413759	90.4052	Yes	China	Qin et al. 86	2012
SRR413758	71.0322	Yes	China	Qin et al. 86	2012
SRR413755	32.0959	Yes	China	Qin et al. 86	2012
SRR413754	92.3049	Yes	China	Qin et al. 86	2012
SRR413750	52.4625	Yes	China	Qin et al. 86	2012
SRR413749	82.5737	Yes	China	Qin et al. 86	2012
SRR413746	40.7711	Yes	China	Qin et al. 86	2012
SRR413745	91.166	Yes	China	Qin et al. 86	2012
SRR413741	61.1242	Yes	China	Qin et al. 86	2012
SRR413740	72.3636	Yes	China	Qin et al. 86	2012
SRR413739	85.6794	Yes	China	Qin et al. 86	2012
SRR413736	47.1862	Yes	China	Qin et al. 86	2012
SRR413734	99.5995	Yes	China	Qin et al. 86	2012
SRR413731	82.7348	Yes	China	Qin et al. 86	2012
SRR413729	30.0508	Yes	China	Qin et al. 86	2012
SRR413728	70.8263	Yes	China	Qin et al. 86	2012
SRR413726	34.2888	Yes	China	Qin et al. 86	2012
SRR413720	55.3758	Yes	China	Qin et al. 86	2012
SRR413714	88.9687	Yes	China	Qin et al. 86	2012
SRR413711	77.3646	Yes	China	Qin et al. 86	2012
SRR413710	56.9041	Yes	China	Qin et al. 86	2012
SRR413702	74.1313	Yes	China	Qin et al. 86	2012
SRR413697	78.3178	Yes	China	Qin et al. 86	2012
SRR413692	99.1721	Yes	China	Qin et al. 86	2012
SRR413684	75.0912	Yes	China	Qin et al. 86	2012
SRR413681	62.2519	Yes	China	Qin et al. 86	2012
SRR413677	51.0684	Yes	China	Qin et al. 86	2012
SRR413674	42.1136	Yes	China	Qin et al. 86	2012
SRR413669	85.6302	Yes	China	Qin et al. 86	2012
SRR413659	30.8832	Yes	China	Qin et al. 86	2012
SRR413655	36.6562	Yes	China	Qin et al. 86	2012
SRR413653	81.6093	Yes	China	Qin et al. 86	2012
SRR413643	86.8855	Yes	China	Qin et al. 86	2012
SRR413633	61.6075	Yes	China	Qin et al. 86	2012
SRR413624	83.2136	Yes	China	Qin et al. 86	2012
SRR413623	74.0485	Yes	China	Qin et al. 86	2012
SRR413621	56.0985	Yes	China	Qin et al. 86	2012
SRR413616	68.356	Yes	China	Qin et al. 86	2012
SRR413613	42.8945	Yes	China	Qin et al. 86	2012
SRR413612	44.1655	Yes	China	Qin et al. 86	2012
SRR413611	57.9848	Yes	China	Qin et al. 86	2012
SRR413606	70.6518	Yes	China	Qin et al. 86	2012
SRR413602	82.1351	Yes	China	Qin et al. 86	2012
SRR413598	34.6423	Yes	China	Qin et al. 86	2012
SRR413594	54.4584	Yes	China	Qin et al. 86	2012
SRR413584	66.3624	Yes	China	Qin et al. 86	2012
SRR413583	35.6627	Yes	China	Qin et al. 86	2012
SRR413579	46.3628	Yes	China	Qin et al. 86	2012
SRR413570	99.152	Yes	China	Qin et al. 86	2012
SRR413568	48.2513	Yes	China	Qin et al. 86	2012
SRR413566	94.3434	Yes	China	Qin et al. 86	2012
SRR413561	36.8329	Yes	China	Qin et al. 86	2012
SRR413559	51.8471	Yes	China	Qin et al. 86	2012
SRR341721	33.6667	Yes	China	Qin et al. 86	2012
SRR341719	51.4399	Yes	China	Qin et al. 86	2012
SRR341718	40.6234	Yes	China	Qin et al. 86	2012
SRR341717	55.0581	Yes	China	Qin et al. 86	2012
SRR341716	80.1795	Yes	China	Qin et al. 86	2012
SRR341714	54.7538	Yes	China	Qin et al. 86	2012
SRR341709	31.993	Yes	China	Qin et al. 86	2012
SRR341706	35.0652	Yes	China	Qin et al. 86	2012
SRR341705	47.5957	Yes	China	Qin et al. 86	2012
SRR341703	40.2631	Yes	China	Qin et al. 86	2012
SRR341696	57.8237	Yes	China	Qin et al. 86	2012
SRR341693	54.4718	Yes	China	Qin et al. 86	2012
SRR341690	31.9147	Yes	China	Qin et al. 86	2012
SRR341688	69.6896	Yes	China	Qin et al. 86	2012
SRR341681	39.8872	Yes	China	Qin et al. 86	2012
SRR341679	36.1147	Yes	China	Qin et al. 86	2012
SRR341670	97.3932	Yes	China	Qin et al. 86	2012
SRR341669	37.8555	Yes	China	Qin et al. 86	2012
SRR341654	90.2643	Yes	China	Qin et al. 86	2012
SRR341648	56.9399	Yes	China	Qin et al. 86	2012
SRR341643	84.3884	Yes	China	Qin et al. 86	2012
SRR341640	42.5253	Yes	China	Qin et al. 86	2012
SRR341639	55.3601	Yes	China	Qin et al. 86	2012
SRR341630	52.3237	Yes	China	Qin et al. 86	2012
SRR341625	54.7359	Yes	China	Qin et al. 86	2012
SRR341622	67.7474	Yes	China	Qin et al. 86	2012
SRR341616	49.7505	Yes	China	Qin et al. 86	2012
SRR341615	30.4312	Yes	China	Qin et al. 86	2012
SRR341614	51.7934	Yes	China	Qin et al. 86	2012
SRR341613	83.8894	Yes	China	Qin et al. 86	2012
SRR341612	95.0415	Yes	China	Qin et al. 86	2012
SRR341610	47.0721	Yes	China	Qin et al. 86	2012
SRR341609	35.3069	Yes	China	Qin et al. 86	2012
SRR341606	84.093	Yes	China	Qin et al. 86	2012
SRR341602	97.8116	Yes	China	Qin et al. 86	2012
SRR341598	77.4205	Yes	China	Qin et al. 86	2012
SRR341596	95.5808	Yes	China	Qin et al. 86	2012
SRR341591	38.4261	Yes	China	Qin et al. 86	2012
SRR341586	39.6523	Yes	China	Qin et al. 86	2012
SRR341585	52.8048	Yes	China	Qin et al. 86	2012
SRR341583	40.2094	Yes	China	Qin et al. 86	2012
SRR341581	63.6638	Yes	China	Qin et al. 86	2012
SRR5763445	0	No	Tanzania	Smits et al. 87	2017
SRR5763446	0	No	Tanzania	Smits et al. 87	2017
SRR5763447	0	No	Tanzania	Smits et al. 87	2017
SRR5763448	0	No	Tanzania	Smits et al. 87	2017
SRR5763449	0	No	Tanzania	Smits et al. 87	2017
SRR5763450	0	No	Tanzania	Smits et al. 87	2017
SRR5763451	0	No	Tanzania	Smits et al. 87	2017
SRR5763452	0	No	Tanzania	Smits et al. 87	2017
SRR5763453	0	No	Tanzania	Smits et al. 87	2017
SRR5763454	0	No	Tanzania	Smits et al. 87	2017
SRR5763455	0	No	Tanzania	Smits et al. 87	2017
SRR5763456	0	No	Tanzania	Smits et al. 87	2017
SRR5763457	1.3515	No	Tanzania	Smits et al. 87	2017
SRR5763458	0	No	Tanzania	Smits et al. 87	2017
SRR5763459	0	No	Tanzania	Smits et al. 87	2017
SRR5763460	0	No	Tanzania	Smits et al. 87	2017
SRR5763461	0	No	Tanzania	Smits et al. 87	2017
SRR5763462	0	No	Tanzania	Smits et al. 87	2017
SRR5763463	0	No	Tanzania	Smits et al. 87	2017
SRR5763464	0	No	Tanzania	Smits et al. 87	2017
SRR5763465	0	No	Tanzania	Smits et al. 87	2017
SRR5763466	9.3486	No	Tanzania	Smits et al. 87	2017
SRR5763467	0	No	Tanzania	Smits et al. 87	2017
SRR5763468	0.3379	No	Tanzania	Smits et al. 87	2017
SRR5763469	0	No	Tanzania	Smits et al. 87	2017
SRR5763470	0	No	Tanzania	Smits et al. 87	2017
SRR5763471	0	No	Tanzania	Smits et al. 87	2017
SRR5763472	0	No	Tanzania	Smits et al. 87	2017
SRR5763473	0	No	Tanzania	Smits et al. 87	2017
SRR5763474	0.3379	No	Tanzania	Smits et al. 87	2017
SRR5763475	0	No	Tanzania	Smits et al. 87	2017
SRR5763476	0	No	Tanzania	Smits et al. 87	2017
SRR5763477	0	No	Tanzania	Smits et al. 87	2017
SRR5763478	0	No	Tanzania	Smits et al. 87	2017
SRR5763479	0.3379	No	Tanzania	Smits et al. 87	2017
SRR5763480	0	No	Tanzania	Smits et al. 87	2017
SRR5763481	0	No	Tanzania	Smits et al. 87	2017
SRR5763482	0	No	Tanzania	Smits et al. 87	2017
SRR5763483	0	No	Tanzania	Smits et al. 87	2017
SRR5763484	0	No	Tanzania	Smits et al. 87	2017
SRR9655031	0.3603	No	Italy	Rampelli et al. 88	2020
SRR9654993	20.9259	No	Italy	Rampelli et al. 88	2020
SRR9654994	4.5692	No	Italy	Rampelli et al. 88	2020
SRR9654995	0.2797	No	Italy	Rampelli et al. 88	2020
SRR9655003	2.3674	No	Italy	Rampelli et al. 88	2020
SRR9655000	3.8397	No	Italy	Rampelli et al. 88	2020
SRR9655001	28.7642	No	Italy	Rampelli et al. 88	2020
SRR9654998	0.0806	No	Italy	Rampelli et al. 88	2020
SRR9654999	2.1906	No	Italy	Rampelli et al. 88	2020
SRR9654996	0.2059	No	Italy	Rampelli et al. 88	2020
SRR9654971	2.6538	No	Italy	Rampelli et al. 88	2020
SRR9654970	10.4115	No	Italy	Rampelli et al. 88	2020
SRR9654977	5.0435	No	Italy	Rampelli et al. 88	2020
SRR9654976	2.1682	No	Italy	Rampelli et al. 88	2020
SRR9654979	0	No	Italy	Rampelli et al. 88	2020
SRR9655030	5.6052	No	Italy	Rampelli et al. 88	2020
SRR9654975	9.286	No	Italy	Rampelli et al. 88	2020
SRR9654972	2.0742	No	Italy	Rampelli et al. 88	2020
SRR9654978	0.0783	No	Italy	Rampelli et al. 88	2020
SRR9655012	2.7164	No	Italy	Rampelli et al. 88	2020
SRR9655014	0	No	Italy	Rampelli et al. 88	2020
SRR9654990	1.1322	No	Italy	Rampelli et al. 88	2020
SRR9655018	24.374	No	Italy	Rampelli et al. 88	2020
SRR9654981	0	No	Italy	Rampelli et al. 88	2020
SRR9654989	22.3714	No	Italy	Rampelli et al. 88	2020
SRR9654988	2.157	No	Italy	Rampelli et al. 88	2020
SRR9654987	2.4546	No	Italy	Rampelli et al. 88	2020
SRR9654985	2.741	No	Italy	Rampelli et al. 88	2020
SRR9654984	0	No	Italy	Rampelli et al. 88	2020
SRR9654983	0.0694	No	Italy	Rampelli et al. 88	2020
SRR9655016	0	No	Italy	Rampelli et al. 88	2020
SRR9655017	7.5429	No	Italy	Rampelli et al. 88	2020
SRR9655006	0.3312	No	Italy	Rampelli et al. 88	2020
SRR9655007	5.3366	No	Italy	Rampelli et al. 88	2020
SRR9655004	3.7256	No	Italy	Rampelli et al. 88	2020
SRR9655010	0.1141	No	Italy	Rampelli et al. 88	2020
SRR9655011	1.9198	No	Italy	Rampelli et al. 88	2020
SRR9655008	2.9223	No	Italy	Rampelli et al. 88	2020
SRR9655009	1.0987	No	Italy	Rampelli et al. 88	2020
SRR9655021	0	No	Italy	Rampelli et al. 88	2020
SRR9655022	6.404	No	Italy	Rampelli et al. 88	2020
SRR9655023	0.2014	No	Italy	Rampelli et al. 88	2020
SRR9655024	0	No	Italy	Rampelli et al. 88	2020
SRR9655025	0.2148	No	Italy	Rampelli et al. 88	2020
SRR9655026	0.4341	No	Italy	Rampelli et al. 88	2020
SRR9655027	0.0783	No	Italy	Rampelli et al. 88	2020
SRR9655028	0.141	No	Italy	Rampelli et al. 88	2020
SRR9655029	0	No	Italy	Rampelli et al. 88	2020
SRR9655002	37.9002	Yes	Italy	Rampelli et al. 88	2020
SRR9654997	32.0691	Yes	Italy	Rampelli et al. 88	2020
SRR9654973	95.95	Yes	Italy	Rampelli et al. 88	2020
SRR9654992	99.6755	Yes	Italy	Rampelli et al. 88	2020
SRR9654974	42.0666	Yes	Italy	Rampelli et al. 88	2020
SRR9655013	66.7383	Yes	Italy	Rampelli et al. 88	2020
SRR9655015	68.5351	Yes	Italy	Rampelli et al. 88	2020
SRR9654991	77.7226	Yes	Italy	Rampelli et al. 88	2020
SRR9655019	68.1345	Yes	Italy	Rampelli et al. 88	2020
SRR9654980	33.9464	Yes	Italy	Rampelli et al. 88	2020
SRR9654986	56.3223	Yes	Italy	Rampelli et al. 88	2020
SRR9654982	42.089	Yes	Italy	Rampelli et al. 88	2020
SRR9655005	37.9405	Yes	Italy	Rampelli et al. 88	2020
SRR9655020	71.1195	Yes	Italy	Rampelli et al. 88	2020
