# Supplementary material for: Isolation and characterization of a novel lytic Parabacteroides distasonis bacteriophage φPDS1 from the human gut
Source: Gut Microbes. 2024 Jan 4;16(1):2298254. doi: 10.1080/19490976.2023.2298254 (PMC10773633; doi:10.1080/19490976.2023.2298254)
Supplement: TableS2.xlsx [file KGMI_A_2298254_SM5110.xlsx]

## Sheet: TableS2
Table S2. Functional annotation of φPDS1 genome determined by HHpred, VIGA and BLASTp considering a cut-off probability higher than 90% and E value < 0.05. Prob: Probability.
Protein Name	Protein Length (aa)	HHPRED Hit 1	HHPRED Hit 2	HHPRED Hit 3	Prob. 1	Prob. 2	Prob. 3	E-value 1	E-value 2	E-value 3	Function
gp_1	45	-	-	-	-	-	-	-	-	-	-
gp_2	171	1LBA_A	4Z8I_1	6SSC_A	99.37	99.35	99.27	4.2e-10	1.1e-10	1.5e-09	Lysozyme/Peptidoglycan recognition protein
gp_3	128	-	-	-	-	-	-	-	-	-	-
gp_4	204	PF20186.1	PF10828.11	-	100	95.66	-	6.6e-37	0.026	-	DUF6549 - Protein of unknown function
gp_5	105	-	-	-	-	-	-	-	-	-	-
gp_6	92	-	-	-	-	-	-	-	-	-	-
gp_7	68	PF12989.10	-	-	100	-	-	1.1e-36	-	-	DUF3873 - Protein of unknown function
gp_8	123	-	-	-	-	-	-	-	-	-	-
gp_9	172	-	-	-	-	-	-	-	-	-	-
gp_10	162	-	-	-	-	-	-	-	-	-	-
gp_11	206	-	-	-	-	-	-	-	-	-	-
gp_12	80	2EWT_A	6H4C_D	2P5T_A	99.29	99.23	99.18	5.2e-13	4.8e-13	1.9e-12	Helix-turn-helix transcriptional regulator
gp_13	70	-	-	-	-	-	-	-	-	-	-
gp_14	447	5ZYT_B	5ZYU_B	cd22318	99.7	99.6	99.54	5.8e-15	3.1e-13	3.5e-12	Exonuclease
gp_15	242	PF18897.3	-	-	100	-	-	9.8e-37	-	-	Recombination directionality factor like
gp_16	274	4PT7_A	4PTA_D	8OJJ_A	98.12	98.05	97.91	0.00011	0.00023	9.4e-05	Replication initiator A family protein
gp_17	318	PF20338.1	-	-	98.18	-	-	2.5e-05	-	-	DUF6633 - Domain of unknown function
gp_18	184	TIGR00228	4KTW_A	7XHJ_A	99.86	99.82	99.81	5e-20	4e-18	6.2e-18	Holliday junction resolvase, RuvC
gp_19	69		-	-	-	-	-	-	-	-	-
gp_20	63	-	-	-	-	-	-	-	-	-	-
gp_21	67	-	-	-	-	-	-	-	-	-	-
gp_22	60	-	-	-	-	-	-	-	-	-	-
gp_23	481	TIGR00634	4UX3_A	3ZGX_A	99.83	99.81	99.81	6.4e-15	3e-15	1.9e-16	DNA repair protein/AAA domain
gp_24	382	4UOB_A	2ABK_A	PF09171.13	97.62	96.68	96.67	0.0012	0.03	0.014	Endonuclease/DNA glycosylase
gp_25	143	1PC6_A	PF05772.15	PF16784.8	99.79	99.73	99.12	7e-18	3e-16	2.5e-09	Protein ninB
gp_26	68	PF12843.10	-	-	99.22	-	-	5.5e-11	-	-	Putative quorum-sensing regulated virulence factor TF (QSregVF)
gp_27	272	5M1S_D	TIGR01405	TIGR01406	99.77	99.76	99.76	1.6e-16	5.1e-17	2.9e-16	DNA Polymerase
gp_28	152	1D3Y_A	-	-	97.75	-	-	6.2e-05	-	-	DNA topoisomerase
gp_29	143	cd00223	2Q2E_A	2ZBK_E	97.27	96.81	96.58	0.00077	0.00033	0.005	Topoisomerase-primase nucleotidyl transferase/hydrolase
gp_30	219	-	-	-	-	-	-	-	-	-	-
gp_31	150	PF05766.15	TIGR02646	5H0M_A	98.82	98.76	98.63	1.6e-08	2.1e-08	1.3e-07	Protein ninG/HNH Endonuclease
gp_32	117	-	-	-	-	-	-	-	-	-	-
gp_33	137	TIGR00621	4MZ9_D	1Z9F_A	99.94	99.93	99.92	2.2e-24	9.3e-23	1.9e-22	Single-strand binding protein
gp_34	278	TIGR04471	TIGR04470	7JMA_A	99.78	99.76	99.74	2.8e-17	3.9e-16	1.2e-15	Radical SAM protein
gp_35	168	6KIS_A	2E5O_A	8ALZ_A	99.86	99.83	98.78	9.5e-21	1.1e-19	1.5e-18	ASC-1 homology domain
gp_36	84	-	-	-	-	-	-	-	-	-	-
gp_37	98	-	-	-	-	-	-	-	-	-	-
gp_38	119	-	-	-	-	-	-	-	-	-	-
gp_39	345	2YF4_B	2Q73_A	5HX1_C	98.82	98.8	98.78	1.1e-07	9.7e-08	2.1e-07	Nucleoside triphosphate pyrophosphohydrolase, MazG
gp_40	162	-	-	-	-	-	-	-	-	-	-
gp_41	56	-	-	-	-	-	-	-	-	-	-
gp_42	45	-	-	-	-	-	-	-	-	-	-
gp_43	227	PF11242.11	PF19575.2	2L0K_A	97.8	97.77	97.06	0.00011	0.00031	0.0069	DUF2774 - Protein of unknown function, helix-turn-helix domain
gp_44	72	-	-	-	-	-	-	-	-	-	-
gp_45	337	4BIJ_C	3CPE_A	2O0J_A	99.93	99.8	99.69	6.7e-27	1.2e-20	2.9e-17	Terminase large subunit
gp_46	148	TIGR01630	3C6A_A	5TGE_A	99.75	99.23	99.21	2.3e-16	3.7e-10	1.1e-09	Terminase large subunit
gp_47	216	-	-	-	-	-	-	-	-	-	Putative tail protein (Determined by VIGA and BLASTp)
gp_48	575	PF05133.17	7Z4W_L	TIGR01538	99.63	99.56	99.38	4.6e-12	3.1e-11	6e-09	Phage portal protein
gp_49	172	-	-	-	-	-	-	-	-	-	-
gp_50	316	PF20356.1	PF06810.14	-	99.36	99.01	-	8.3e-12	6.7e-08	-	Phage minor structural protein, putative capsid associated protein (Determined by VIGA and BLASTp)
gp_51	370	4BML_F	PF19821.2	-	94.9	94.14	-	5.7	2.3	-	Major capsid protein
gp_52	440	-	-	-	-	-	-	-	-	-	-
gp_53	149	TIGR01635	PF05069.16	-	98.67	98.52	-	2.3e-07	8.2e-07	-	Phage virion morphogenesis protein (putative tail completion)
gp_54	189	-	-	-	-	-	-	-	-	-	-
gp_55	85	PF07098.14	-	-	99.53	-	-	7.9e-14	-	-	DUF1360 - Protein of unknown function
gp_56	257	-	-	-	-	-	-	-	-	-	-
gp_57	1164	7ZHJ_f	5Y06_A	6TPI_A	99.76	96.21	96.11	7.9e-14	2.4	4.8	Pore-forming tail tip protein/Tail tape measure protein (Determined by VIGA and BLASTp)
gp_58	836	-	-	-	-	-	-	-	-	-	-
gp_59	291	-	-	-	-	-	-	-	-	-	Putative tail fibre protein (Determined by VIGA)
gp_60	1151	-	-	-	-	-	-	-	-	-	-
gp_61	126	PF05105.15	TIGR01593	-	99.7	99.7	-	1.5e-15	2.6e-15	-	Holin
