# Supplementary material for: Isolation and characterization of a novel lytic Parabacteroides distasonis bacteriophage φPDS1 from the human gut
Source: Gut Microbes. 2024 Jan 4;16(1):2298254. doi: 10.1080/19490976.2023.2298254 (PMC10773633; doi:10.1080/19490976.2023.2298254)
Supplement: TableS4.xlsx [file KGMI_A_2298254_SM5107.xlsx]

## Sheet: TableS4
Table S4. Intergenomic similarity values determined by VIRIDIC of φPDS1 (MN929097.1), 313 complete phage genomes from the candidate family Paboviridae and the isolated phages from Shen et al. (2023) study, PD491P1 (OP172815.1) and AS73P1 (OP172640.1).
genome	uvig_242136	uvig_331139	uvig_236995	uvig_325229	uvig_134621	uvig_328810	uvig_330669	uvig_311598	uvig_231737	uvig_231782	uvig_442960	uvig_192042	uvig_526448	uvig_10900	uvig_247818	uvig_246551	uvig_559002	uvig_64997	uvig_377982	uvig_5213	uvig_539736	uvig_86901	uvig_4773	uvig_18431	uvig_29563	uvig_225256	uvig_287971	uvig_312827	uvig_463143	uvig_329849	uvig_132515	uvig_140669	uvig_252231	uvig_309709	uvig_247553	uvig_321810	uvig_242465	uvig_252411	uvig_235803	uvig_232434	uvig_323120	uvig_195174	uvig_76205	uvig_214956	uvig_285324	uvig_312031	uvig_132787	uvig_297687	uvig_542872
uvig_242136	100	81.685	79.895	81.184	81.496	78.829	78.353	76.498	77.538	79.108	71.551	65.58	68.889	73.026	69.109	65.885	62.029	69.563	66.122	65.879	66.175	71.848	73.781	73.526	73.54	73.305	72.663	74.059	73.341	73.223	73.057	73.111	68.831	66.042	68.244	68.472	76.822	76.77	77.216	79.113	77.336	77.681	79.879	81.855	80.037	76.096	71.738	71.847	74.594
uvig_331139	81.685	100	90.945	91.789	87.741	83.7	83.434	84.168	85.277	87.461	70.351	65.373	70.856	75.352	70.403	66.643	62.09	69.908	67.99	67.699	69.144	72.833	71.779	72.987	73.11	72.586	72.565	73.829	73.326	75.652	74.837	74.874	66.769	68.057	69.84	67.789	80.98	80.926	76.008	81.273	77.874	80.227	78.941	79.979	79.732	75.886	73.977	74.127	75.651
uvig_236995	79.895	90.945	100	96.927	86.969	85.147	86.919	86.654	85.5	88.142	70.523	65.048	71.811	75.843	69.986	67.263	64.141	71.477	68.122	68.788	69.962	75.714	74.703	74.727	74.726	73.989	74.57	75.869	75.776	78.826	76.34	76.393	68.654	70.265	70.77	69.362	85.385	85.372	77.487	83.128	77.607	82.384	80.559	83.329	81.086	77.568	75.935	74.786	76.35
uvig_325229	81.184	91.789	96.927	100	88.369	84.196	84.682	86.058	86.467	89.204	70.998	64.806	71.538	76.591	70.219	67.827	65.23	72.708	68.411	68.387	69.646	75.03	75.968	75.913	75.989	75.363	74.589	76.14	75.766	79.376	76.822	76.87	69.098	70.445	71.291	70.74	83.49	83.478	78.298	83.459	78.762	82.095	80.389	82.779	80.781	77.398	75.678	76.205	76.322
uvig_134621	81.496	87.741	86.969	88.369	100	88.256	87.909	87.796	90.363	90.91	75.465	70.644	76.671	74.36	73.962	67.543	65.138	71.888	75.155	69.16	67.096	73.397	72.712	74.035	74.042	74.144	74.298	75.57	75.212	74.51	75.12	75.093	68.975	68.787	71.41	69.275	77.692	77.696	75.343	78.896	77.343	80.924	80.464	80.437	79.687	76.265	74.343	74.955	75.503
uvig_328810	78.829	83.7	85.147	84.196	88.256	100	90.076	92.84	90.005	90.547	68.9	67.829	73.844	72.639	67.651	65.128	62.716	66.328	71.368	66.483	65.732	68.252	69.504	69.134	69.148	68.409	68.835	70.191	69.563	70.342	69.776	69.747	64.011	63.733	65.458	63.58	76.388	76.394	71.364	74.192	73.189	74.654	73.551	76.096	73.91	70.97	68.756	69.711	70.338
uvig_330669	78.353	83.434	86.919	84.682	87.909	90.076	100	93.294	92.31	92.726	69.57	65.229	69.886	74.558	67.378	66.269	64.397	71.82	68.03	69.468	66.293	72.435	72.714	72.757	72.759	72.742	73.63	74.334	74.309	73.351	72.481	72.455	69.219	67.447	69.991	67.881	77.855	77.862	74.178	77.332	74.751	78.921	78.678	81.123	78.587	74.141	72.479	71.209	74.634
uvig_311598	76.498	84.168	86.654	86.058	87.796	92.84	93.294	100	93.69	93.788	67.795	64.312	70.883	72.221	65.996	65.142	64.138	69.362	68.875	67.023	65.137	71.257	72.19	72.379	72.379	72.265	72.545	73.311	73.009	72.28	71.522	71.492	67.023	66.515	68.48	67.333	77.911	77.918	73.327	75.691	73.932	77.333	75.936	78.299	75.803	73.023	71.561	71.764	71.377
uvig_231737	77.538	85.277	85.5	86.467	90.363	90.005	92.31	93.69	100	94.871	69.552	67.472	72.395	72.873	66.861	66.867	65.877	71.985	69.059	68.03	65.921	76.586	72.951	74.474	74.474	75.432	74.843	76.198	75.988	73.348	74.097	74.075	69.044	67.911	71.263	70.568	75.693	75.699	75.471	77.178	75.97	80.937	78.325	79.168	79.664	75.689	73.855	75.767	73.781
uvig_231782	79.108	87.461	88.142	89.204	90.91	90.547	92.726	93.788	94.871	100	70.886	66.234	71.013	75.296	69.982	67.152	65.79	72.811	70.507	69.006	66.931	75.134	75.085	74.592	74.588	74.561	74.906	75.735	75.533	74.68	73.638	73.608	69.68	69.758	71.927	69.729	79.133	79.212	75.688	78.597	76.904	79.825	78.552	81.068	79.931	75.687	73.585	75.699	73.954
uvig_442960	71.551	70.351	70.523	70.998	75.465	68.9	69.57	67.795	69.552	70.886	100	76.321	78.032	71.08	70.904	66.519	66.279	69.931	70.467	67.907	67.435	74.733	76.947	76.46	76.476	75.296	75.351	77.725	76.364	76.315	75.844	75.831	72.169	69.502	75.482	70.152	75.956	76.022	74.482	77.26	75.598	77.224	78.674	78.824	77.337	78.503	79.411	79.342	76.726
uvig_192042	65.58	65.373	65.048	64.806	70.644	67.829	65.229	64.312	67.472	66.234	76.321	100	80.604	67.204	77.45	63.074	58.666	65.28	68.417	64.875	63.258	69.124	68.28	69.035	69.049	68.241	69.092	71.194	69.692	68.991	69.192	69.238	65.298	63.165	68.493	63.332	68.681	68.486	66.187	70.263	68.902	72.055	71.665	70.125	70.881	69.74	70.422	70.534	70.261
uvig_526448	68.889	70.856	71.811	71.538	76.671	73.844	69.886	70.883	72.395	71.013	78.032	80.604	100	68.504	72.794	66.943	62.325	67.818	73.258	69.039	67.056	76.374	74.888	76.617	76.63	75.366	76.715	77.825	77.663	77.27	77.079	77.054	70.007	71.039	73.81	70.272	77.172	77.162	73.93	78.129	75.415	78.794	78.73	77.443	77.66	79.006	79.799	78.757	79.038
uvig_10900	73.026	75.352	75.843	76.591	74.36	72.639	74.558	72.221	72.873	75.296	71.08	67.204	68.504	100	75.453	69.887	65.879	71.911	68.492	68.335	70.62	72.616	74.747	74.217	74.351	72.859	73.111	75.196	73.582	77.017	75.615	75.619	68.199	66.964	69.352	67.984	74.809	75.077	71.185	77.43	75.926	75.216	74.364	75.522	73.546	74.655	73.163	72.989	77.705
uvig_247818	69.109	70.403	69.986	70.219	73.962	67.651	67.378	65.996	66.861	69.982	70.904	77.45	72.794	75.453	100	64.777	59.931	66.803	69.01	65.847	64.842	66.83	68.19	67.149	67.163	66.243	67.469	68.533	68.282	69.214	67.659	67.697	62.047	62.58	64.226	61.51	67.854	67.707	63.336	67.426	67.633	67.097	66.758	69.318	67.298	68.304	71.229	71.036	67.339
uvig_246551	65.885	66.643	67.263	67.827	67.543	65.128	66.269	65.142	66.867	67.152	66.519	63.074	66.943	69.887	64.777	100	81.201	77.911	72.693	79.814	81.91	72.244	72.981	73.629	73.712	72.343	73.298	75.45	74.093	73.7	73.103	73.15	67.731	67.428	69.012	67.118	69.086	69.129	68.504	72.584	74.227	72.031	71.194	69.901	70.804	71.756	74.509	74.271	74.382
uvig_559002	62.029	62.09	64.141	65.23	65.138	62.716	64.397	64.138	65.877	65.79	66.279	58.666	62.325	65.879	59.931	81.201	100	74.921	70.819	77.575	76.465	68.175	69.834	69.238	69.325	68.878	68.895	70.965	69.316	69.107	67.776	67.771	64.254	62.081	64.565	63.487	64.846	64.893	68.305	66.575	67.323	70.363	66.537	65.197	64.468	65.957	68.411	69.696	67.391
uvig_64997	69.563	69.908	71.477	72.708	71.888	66.328	71.82	69.362	71.985	72.811	69.931	65.28	67.818	71.911	66.803	77.911	74.921	100	77.369	78.192	84.006	76.67	79.221	79.133	79.134	78.163	77.47	79.815	79.278	76.74	76.469	76.525	73.002	71.381	74.998	72.833	73.355	73.405	72.805	73.465	71.416	75.344	74.278	73.453	72.496	75.88	76.569	76.729	75.312
uvig_377982	66.122	67.99	68.122	68.411	75.155	71.368	68.03	68.875	69.059	70.507	70.467	68.417	73.258	68.492	69.01	72.693	70.819	77.369	100	81.893	78.814	70.68	71.561	72.418	72.434	71.263	72.388	74.926	72.96	72.492	72.52	72.51	66.548	65.6	68.525	65.954	71.214	71.202	66.265	70.046	70.794	71.62	71.212	69.888	69.396	70.918	74.424	73.791	70.68
uvig_5213	65.879	67.699	68.788	68.387	69.16	66.483	69.468	67.023	68.03	69.006	67.907	64.875	69.039	68.335	65.847	79.814	77.575	78.192	81.893	100	84.074	70.582	70.859	71.372	71.371	71.461	71.957	74.413	72.487	72.682	71.232	71.223	67.436	67.202	67.333	66.365	69.94	70.081	68.624	72.052	74.044	72.522	74.474	72.924	72.218	71.87	75.518	74.387	73.125
uvig_539736	66.175	69.144	69.962	69.646	67.096	65.732	66.293	65.137	65.921	66.931	67.435	63.258	67.056	70.62	64.842	81.91	76.465	84.006	78.814	84.074	100	72.069	72.461	72.858	73.027	72.38	72.702	74.27	73.364	74.113	74.887	74.955	66.427	65.823	67.653	67.13	70.928	70.971	68.772	73.514	71.473	71.338	70.838	69.942	69.649	71.541	73.351	74.075	72.53
uvig_86901	71.848	72.833	75.714	75.03	73.397	68.252	72.435	71.257	76.586	75.134	74.733	69.124	76.374	72.616	66.83	72.244	68.175	76.67	70.68	70.582	72.069	100	94.101	96.254	96.251	91.615	93.075	93.496	94.135	89.504	93.732	93.743	85.891	84.067	85.5	86.072	81.433	81.258	79.848	82.644	80.065	83.984	82.505	83.285	84.411	85.513	86.743	86.464	83.466
uvig_4773	73.781	71.779	74.703	75.968	72.712	69.504	72.714	72.19	72.951	75.085	76.947	68.28	74.888	74.747	68.19	72.981	69.834	79.221	71.561	70.859	72.461	94.101	100	97.102	97.1	91.03	91.136	92.976	92.167	90.515	91.828	91.832	86.726	83.501	85.109	85.291	81.57	81.457	80.399	82.926	81.214	82.687	82.091	83.257	81.14	84.481	85.097	85.241	81.643
uvig_18431	73.526	72.987	74.727	75.913	74.035	69.134	72.757	72.379	74.474	74.592	76.46	69.035	76.617	74.217	67.149	73.629	69.238	79.133	72.418	71.372	72.858	96.254	97.102	100	100	93.091	93.201	94.864	94.206	90.814	93.978	93.981	88.174	84.934	86.679	87.283	81.81	81.632	81.17	83.927	82.376	84.053	83.909	83.399	82.806	85.41	86.765	85.938	83.566
uvig_29563	73.54	73.11	74.726	75.989	74.042	69.148	72.759	72.379	74.474	74.588	76.476	69.049	76.63	74.351	67.163	73.712	69.325	79.134	72.434	71.371	73.027	96.251	97.1	100	100	93.094	93.201	94.864	94.206	90.939	94.107	94.11	88.177	84.939	86.806	87.276	81.929	81.751	81.249	84.048	82.456	84.136	83.908	83.398	82.887	85.408	86.763	85.937	83.656
uvig_225256	73.305	72.586	73.989	75.363	74.144	68.409	72.742	72.265	75.432	74.561	75.296	68.241	75.366	72.859	66.243	72.343	68.878	78.163	71.263	71.461	72.38	91.615	91.03	93.091	93.094	100	95.361	94.571	94.297	91.523	91.598	91.606	84.189	82.148	86.676	93.778	83.509	83.331	80.837	82.811	81.071	83.289	82.312	82.71	82.182	87.674	89.061	87.575	83.238
uvig_287971	72.663	72.565	74.57	74.589	74.298	68.835	73.63	72.545	74.843	74.906	75.351	69.092	76.715	73.111	67.469	73.298	68.895	77.47	72.388	71.957	72.702	93.075	91.136	93.201	93.201	95.361	100	96.512	97.257	93.49	93.513	93.507	84.346	83.645	88.358	90.676	83.984	83.804	80.101	83.279	80.496	83.255	82.734	83.433	83.018	88.526	89.882	87.604	83.987
uvig_312827	74.059	73.829	75.869	76.14	75.57	70.191	74.334	73.311	76.198	75.735	77.725	71.194	77.825	75.196	68.533	75.45	70.965	79.815	74.926	74.413	74.27	93.496	92.976	94.864	94.864	94.571	96.512	100	97.556	93.662	94.527	94.527	86.549	83.461	90.08	88.771	83.137	82.956	81.406	85.594	82.882	85.096	85.092	84.788	84.137	87.179	88.611	86.676	84.816
uvig_463143	73.341	73.326	75.776	75.766	75.212	69.563	74.309	73.009	75.988	75.533	76.364	69.692	77.663	73.582	68.282	74.093	69.316	79.278	72.96	72.487	73.364	94.135	92.167	94.206	94.206	94.297	97.257	97.556	100	92.514	94.278	94.274	85.641	84.821	89.664	89.611	82.925	82.744	81.413	84.55	81.264	84.561	83.972	84.709	84.348	87.401	88.801	86.512	85.252
uvig_329849	73.223	75.652	78.826	79.376	74.51	70.342	73.351	72.28	73.348	74.68	76.315	68.991	77.27	77.017	69.214	73.7	69.107	76.74	72.492	72.682	74.113	89.504	90.515	90.814	90.939	91.523	93.49	93.662	92.514	100	93.98	93.969	83.911	82.642	86.388	86.112	88.542	88.367	80.123	87.85	82.121	84.087	83.951	85.011	83.981	88.043	89.485	87.605	84.561
uvig_132515	73.057	74.837	76.34	76.822	75.12	69.776	72.481	71.522	74.097	73.638	75.844	69.192	77.079	75.615	67.659	73.103	67.776	76.469	72.52	71.232	74.887	93.732	91.828	93.978	94.107	91.598	93.513	94.527	94.278	93.98	100	100	86.194	84.064	86.253	85.78	83.988	83.811	79.207	85.606	80.765	82.331	82.423	83.16	83.183	86.016	87.375	85.286	84.285
uvig_140669	73.111	74.874	76.393	76.87	75.093	69.747	72.455	71.492	74.075	73.608	75.831	69.238	77.054	75.619	67.697	73.15	67.771	76.525	72.51	71.223	74.955	93.743	91.832	93.981	94.11	91.606	93.507	94.527	94.274	93.969	100	100	86.161	84.06	86.251	85.784	83.993	83.816	79.222	85.615	80.772	82.343	82.432	83.167	83.194	86.022	87.378	85.288	84.299
uvig_252231	68.831	66.769	68.654	69.098	68.975	64.011	69.219	67.023	69.044	69.68	72.169	65.298	70.007	68.199	62.047	67.731	64.254	73.002	66.548	67.436	66.427	85.891	86.726	88.174	88.177	84.189	84.346	86.549	85.641	83.911	86.194	86.161	100	93.589	89.835	88.436	76.507	76.496	74.638	77.336	74.949	78.827	79.044	78.902	78.333	78.555	79.693	78.864	77.619
uvig_309709	66.042	68.057	70.265	70.445	68.787	63.733	67.447	66.515	67.911	69.758	69.502	63.165	71.039	66.964	62.58	67.428	62.081	71.381	65.6	67.202	65.823	84.067	83.501	84.934	84.939	82.148	83.645	83.461	84.821	82.642	84.064	84.06	93.589	100	89.567	87.488	77.751	77.583	74.793	76.413	75.484	77.539	76.879	77.367	76.879	78.152	79.332	77.997	79.569
uvig_247553	68.244	69.84	70.77	71.291	71.41	65.458	69.991	68.48	71.263	71.927	75.482	68.493	73.81	69.352	64.226	69.012	64.565	74.998	68.525	67.333	67.653	85.5	85.109	86.679	86.806	86.676	88.358	90.08	89.664	86.388	86.253	86.251	89.835	89.567	100	92.376	80.61	80.442	77.218	81.771	78.893	81.608	80.874	80.756	80.63	82.294	83.367	81.81	80.984
uvig_321810	68.472	67.789	69.362	70.74	69.275	63.58	67.881	67.333	70.568	69.729	70.152	63.332	70.272	67.984	61.51	67.118	63.487	72.833	65.954	66.365	67.13	86.072	85.291	87.283	87.276	93.778	90.676	88.771	89.611	86.112	85.78	85.784	88.436	87.488	92.376	100	78.502	78.326	75.611	77.673	76.009	78.246	77.339	77.75	77.319	82.377	83.558	82.315	78.258
uvig_242465	76.822	80.98	85.385	83.49	77.692	76.388	77.855	77.911	75.693	79.133	75.956	68.681	77.172	74.809	67.854	69.086	64.846	73.355	71.214	69.94	70.928	81.433	81.57	81.81	81.929	83.509	83.984	83.137	82.925	88.542	83.988	83.993	76.507	77.751	80.61	78.502	100	99.992	86.431	91.956	86.328	87.512	88.377	91.29	89.845	91.081	88.124	86.626	87.103
uvig_252411	76.77	80.926	85.372	83.478	77.696	76.394	77.862	77.918	75.699	79.212	76.022	68.486	77.162	75.077	67.707	69.129	64.893	73.405	71.202	70.081	70.971	81.258	81.457	81.632	81.751	83.331	83.804	82.956	82.744	88.367	83.811	83.816	76.496	77.583	80.442	78.326	99.992	100	86.497	92.036	86.393	87.506	88.381	91.294	89.849	91.143	88.128	86.69	87.11
uvig_235803	77.216	76.008	77.487	78.298	75.343	71.364	74.178	73.327	75.471	75.688	74.482	66.187	73.93	71.185	63.336	68.504	68.305	72.805	66.265	68.624	68.772	79.848	80.399	81.17	81.249	80.837	80.101	81.406	81.413	80.123	79.207	79.222	74.638	74.793	77.218	75.611	86.431	86.497	100	88.941	88.828	88.495	87.635	89.595	89.198	87.824	83.776	82.937	85.854
uvig_232434	79.113	81.273	83.128	83.459	78.896	74.192	77.332	75.691	77.178	78.597	77.26	70.263	78.129	77.43	67.426	72.584	66.575	73.465	70.046	72.052	73.514	82.644	82.926	83.927	84.048	82.811	83.279	85.594	84.55	87.85	85.606	85.615	77.336	76.413	81.771	77.673	91.956	92.036	88.941	100	92.677	91.97	92.568	93.903	93.325	91.116	86.577	85.324	88.831
uvig_323120	77.336	77.874	77.607	78.762	77.343	73.189	74.751	73.932	75.97	76.904	75.598	68.902	75.415	75.926	67.633	74.227	67.323	71.416	70.794	74.044	71.473	80.065	81.214	82.376	82.456	81.071	80.496	82.882	81.264	82.121	80.765	80.772	74.949	75.484	78.893	76.009	86.328	86.393	88.828	92.677	100	88.832	89.739	91.017	90.73	88.743	86.861	86.165	88.834
uvig_195174	77.681	80.227	82.384	82.095	80.924	74.654	78.921	77.333	80.937	79.825	77.224	72.055	78.794	75.216	67.097	72.031	70.363	75.344	71.62	72.522	71.338	83.984	82.687	84.053	84.136	83.289	83.255	85.096	84.561	84.087	82.331	82.343	78.827	77.539	81.608	78.246	87.512	87.506	88.495	91.97	88.832	100	93.576	91.577	91.996	88.147	86.624	85.062	88.648
uvig_76205	79.879	78.941	80.559	80.389	80.464	73.551	78.678	75.936	78.325	78.552	78.674	71.665	78.73	74.364	66.758	71.194	66.537	74.278	71.212	74.474	70.838	82.505	82.091	83.909	83.908	82.312	82.734	85.092	83.972	83.951	82.423	82.432	79.044	76.879	80.874	77.339	88.377	88.381	87.635	92.568	89.739	93.576	100	95.408	94.444	91.007	87.004	86.272	90.291
uvig_214956	81.855	79.979	83.329	82.779	80.437	76.096	81.123	78.299	79.168	81.068	78.824	70.125	77.443	75.522	69.318	69.901	65.197	73.453	69.888	72.924	69.942	83.285	83.257	83.399	83.398	82.71	83.433	84.788	84.709	85.011	83.16	83.167	78.902	77.367	80.756	77.75	91.29	91.294	89.595	93.903	91.017	91.577	95.408	100	95.8	93.331	88.485	87.574	90.197
uvig_285324	80.037	79.732	81.086	80.781	79.687	73.91	78.587	75.803	79.664	79.931	77.337	70.881	77.66	73.546	67.298	70.804	64.468	72.496	69.396	72.218	69.649	84.411	81.14	82.806	82.887	82.182	83.018	84.137	84.348	83.981	83.183	83.194	78.333	76.879	80.63	77.319	89.845	89.849	89.198	93.325	90.73	91.996	94.444	95.8	100	91.134	87.61	87.159	90.43
uvig_312031	76.096	75.886	77.568	77.398	76.265	70.97	74.141	73.023	75.689	75.687	78.503	69.74	79.006	74.655	68.304	71.756	65.957	75.88	70.918	71.87	71.541	85.513	84.481	85.41	85.408	87.674	88.526	87.179	87.401	88.043	86.016	86.022	78.555	78.152	82.294	82.377	91.081	91.143	87.824	91.116	88.743	88.147	91.007	93.331	91.134	100	93.544	93.039	91.865
uvig_132787	71.738	73.977	75.935	75.678	74.343	68.756	72.479	71.561	73.855	73.585	79.411	70.422	79.799	73.163	71.229	74.509	68.411	76.569	74.424	75.518	73.351	86.743	85.097	86.765	86.763	89.061	89.882	88.611	88.801	89.485	87.375	87.378	79.693	79.332	83.367	83.558	88.124	88.128	83.776	86.577	86.861	86.624	87.004	88.485	87.61	93.544	100	94.561	88.375
uvig_297687	71.847	74.127	74.786	76.205	74.955	69.711	71.209	71.764	75.767	75.699	79.342	70.534	78.757	72.989	71.036	74.271	69.696	76.729	73.791	74.387	74.075	86.464	85.241	85.938	85.937	87.575	87.604	86.676	86.512	87.605	85.286	85.288	78.864	77.997	81.81	82.315	86.626	86.69	82.937	85.324	86.165	85.062	86.272	87.574	87.159	93.039	94.561	100	87.051
uvig_542872	74.594	75.651	76.35	76.322	75.503	70.338	74.634	71.377	73.781	73.954	76.726	70.261	79.038	77.705	67.339	74.382	67.391	75.312	70.68	73.125	72.53	83.466	81.643	83.566	83.656	83.238	83.987	84.816	85.252	84.561	84.285	84.299	77.619	79.569	80.984	78.258	87.103	87.11	85.854	88.831	88.834	88.648	90.291	90.197	90.43	91.865	88.375	87.051	100
uvig_40171	71.164	74.07	75.002	75.193	73.678	68.872	71.038	69.867	72.219	72.536	78.359	72.352	80.233	75.532	70.062	78.065	70.846	74.871	74.603	77.678	74.897	84.504	83.188	84.941	85.024	84.147	84.922	86.421	86.201	86.15	85.07	85.064	78.675	79.608	82.251	78.972	84.938	84.92	83.509	86.343	88.942	86.964	87.112	86.936	87.361	88.614	92.407	90.826	90.941
uvig_541703	71.027	73.376	74.025	73.662	74.554	69.323	71.741	70.4	75.748	74.729	78.462	73.1	77.876	75.926	69.703	75.917	70.846	74.276	74.663	76.027	74.498	86.227	81.444	83.233	83.359	83.64	84.183	85.176	84.931	83.21	84.368	84.385	77.24	77.338	80.941	78.34	82.765	82.768	81.428	84.069	87.781	86.303	85.115	85.053	86.527	87.276	90.054	90.902	90.104
uvig_569175	73.206	75.557	76.546	76.512	74.69	69.299	74.076	71.355	73.618	74.363	77.528	73.39	77.788	78.336	68.429	70.468	67.827	76.268	69.906	73.531	71.058	80.396	79.358	80.685	80.77	80.369	80.718	81.621	82.23	80.79	80.108	80.178	77.101	77.068	79.883	75.268	83.437	83.428	83.281	84.039	81.77	87.808	86.138	85.932	86.087	84.83	84.215	82.931	86.459
uvig_156822	74.109	74.404	77.36	77.824	74.408	68.447	74.791	72.733	75.804	75.31	81.575	75.112	80.918	73.777	68.291	74.278	70.292	78.782	72.419	75.789	73.536	88.024	87.505	89.344	89.344	87.827	87.167	88.984	88.133	86.913	85.223	85.216	82.777	80.365	84.622	82.384	84.469	84.453	83.435	87.76	85.476	89.766	89.217	87.942	87.169	87.734	89.451	88.351	86.764
uvig_391048	75.52	74.5	76.383	76.026	78.444	72.233	72.899	70.344	72.67	73.736	84.873	78.68	83.776	73.016	73.141	71.728	66.196	76.572	76.033	73.442	72.122	82.83	82.176	83.825	83.839	82.315	82.946	85.37	84.223	84.766	83.024	83.049	79.154	77.771	82.483	77.114	84.734	84.739	80.177	85.795	82.036	86.169	87.48	86.538	86.186	86.357	87.291	86.71	86.572
uvig_425569	70.87	73.275	75.881	75.36	73.679	67.727	73.543	71.415	75.194	73.946	69.656	71.691	72.082	70.43	75.157	66.993	63.256	72.668	65.793	67.3	67.141	77.453	74.705	76.527	76.526	76.607	76.9	78.294	78.747	76.356	75.888	75.865	71.2	70.87	72.292	71.635	72.492	72.435	71.737	73.732	70.837	77.228	75.221	75.322	75.442	75.844	77.14	75.419	75.354
uvig_223620	72.221	76.733	76.485	77.425	76.326	72.228	77.398	75.366	77.312	78.238	74.211	67.927	75.654	75.191	71.813	69.686	65.19	77.066	69.79	71.793	70.983	77.951	77.831	79.346	79.34	78.785	78.49	78.916	79.003	76.656	76.467	76.455	71.421	72.668	74.083	73.619	74.964	74.954	73.428	75.098	75.608	76.389	75.591	76.078	74.16	77.243	78.591	77.8	77.011
uvig_53432	72.204	74.445	75.035	75.421	75.052	70.286	76.641	73.741	74.888	76.952	75.379	70.003	69.904	75.541	71.399	68.989	65.901	79.069	71.777	70.133	69.832	77.159	77.795	79.087	79.088	78.331	77.922	80.325	79.225	76.381	76.317	76.304	74.026	71.846	75.184	73.005	74.706	74.697	71.148	73.785	72.954	75.367	76.29	75.893	75.006	75.264	77.045	75.629	75.127
uvig_226700	73.228	75.475	75.436	76.676	73.656	69.191	72.244	71.987	72.544	74.195	72.385	69.841	69.663	72.136	72.253	70.703	65.747	73.886	71.943	73.979	70.348	76.264	77.56	78.916	78.917	80.21	79.379	79.612	77.831	79.818	76.949	77.005	73.519	70.856	72.778	75.21	77.444	77.388	72.518	75.967	75.351	76.657	79.241	78.958	77.891	80.276	81.208	81.264	76.69
uvig_42096	71.368	72.27	73.704	73.472	74.603	71.712	77.225	75.431	77.324	76.497	72.668	68.436	75.061	71.451	69.817	68.316	64.233	72.444	69.616	72.461	68.822	75.632	75.217	76.502	76.5	78.534	79.513	77.929	77.841	77.702	76.192	76.167	72.34	70.697	72.543	73.86	73.844	73.831	69.866	73.161	71.419	74.324	75.162	75.512	74.951	76.828	78.008	76.906	73.242
uvig_184314	71.107	71.313	71.738	73.043	73.864	69.152	72.916	72.233	73.402	73.367	70.972	64.611	72.066	70.288	66.688	68.72	66.438	76.36	73.049	76.215	74.643	78.054	78.562	80.068	80.07	79.282	78.855	80.64	79.48	78.708	78.027	77.884	74.876	72.514	73.978	73.714	73.503	73.49	72.312	74.248	73.974	74.682	75.925	75.684	74.398	75.011	76.179	75.955	73.105
uvig_3163	70.302	71.715	73.234	74.889	72.009	66.752	70.359	70.598	72.691	72.83	68.535	60.918	70.779	70.024	65.934	69.006	65.733	74.513	68.949	70.727	70.246	79.499	79.668	81.296	81.297	83.055	82.336	80.871	80.979	81.275	78.55	78.535	73.524	73.192	74.188	77.812	77.492	77.478	74.507	76.483	75.091	76.011	75.731	76.563	75.204	80.817	81.26	81.411	75.55
uvig_5875	70.32	71.732	73.251	74.906	72.027	66.769	70.377	70.616	72.709	72.848	68.539	60.943	70.802	70.052	65.956	69.029	65.757	74.536	68.976	70.751	70.268	79.5	79.688	81.317	81.318	83.072	82.337	80.874	81.007	81.281	78.551	78.536	73.544	73.212	74.209	77.829	77.509	77.495	74.525	76.502	75.11	76.029	75.755	76.581	75.222	80.835	81.278	81.431	75.567
uvig_298228	69.809	71.945	72.73	74.22	73.154	67.995	70.61	71.117	75.443	75.095	70.737	62.476	70.119	70.643	68.737	72.7	69.879	76.173	71.226	72.05	71.784	80.484	79.422	80.13	80.132	82.015	81.697	80.961	81.037	80.68	78.276	78.266	73.043	72.215	73.926	76.596	76.986	77.048	74.884	75.264	75.669	76.988	75.762	76.573	76.496	81.662	84.325	87.995	76.056
uvig_253624	69.403	72.064	73.673	73.458	73.387	68.105	72.834	71.969	73.998	74.034	70.454	62.575	71.434	70.761	69.777	74.181	69.709	76.558	74.231	74.459	73.824	81.119	80.037	81.404	81.398	83.197	84.333	82.52	83.316	83.274	80.746	80.734	75.373	74.867	76.014	77.643	78.776	78.787	75.202	76.312	76.358	78.437	77.305	78.575	76.861	82.373	86.302	85.473	77.929
uvig_566668	69.699	72.16	73.842	73.536	72.46	67.26	71.922	70.975	73.19	72.991	70.706	63.14	71.826	71.297	69.35	78.913	68.796	76.543	73.177	73.071	74.303	81.24	79.515	81.283	81.284	83.37	84.373	82.31	83.042	82.307	80.12	80.112	74.054	73.448	75.075	77.867	78.325	78.324	75.036	76.483	76.284	78.666	77.343	78.357	76.939	83.035	86.709	84.873	78.29
uvig_63594	72.34	71.717	72.494	73.596	73.331	68.981	73.402	71.185	73.865	74.424	73.07	69.224	68.352	76.116	69.125	70.197	66.943	76.471	70.028	73.218	71.944	79.331	79.979	81.205	81.199	82.46	82.153	82.046	80.892	79.656	78.563	78.579	74.677	70.741	74.528	77.384	75.731	75.582	73.564	75.745	74.672	77.083	77.435	77.145	76.354	79.323	80.509	80.031	75.18
uvig_199228	71.645	72.242	74.042	74.926	72.691	66.71	71.802	69.624	73.515	73.645	71.735	65.759	71.428	71.017	67.586	71.532	65.197	75.84	70.155	74.133	71.366	80.949	78.73	80.491	80.489	82.318	81.696	80.964	80.572	82.175	79.246	79.251	74.723	73.024	73.841	77.022	79.033	79.025	75.344	77.856	76.315	78.69	80.753	79.847	81.336	82.651	84.605	84.813	78.903
uvig_139342	72.61	74.992	76.018	77.446	75.85	70.834	72.627	72.905	75.228	75.086	73.36	65.448	73.658	73.754	69.593	74.232	68.993	77.333	73.092	74.257	73.3	81.689	82.022	82.642	82.641	84.663	84.603	83.629	83.555	84.707	82.322	82.327	75.391	74.708	76.52	79.354	81.513	81.575	77.643	80.073	78.689	80.444	80.867	81.455	80.337	86.857	88.23	89.297	81.355
uvig_190004	70.986	72.922	74.875	74.518	75.049	69.094	72.654	71.755	75.967	75.651	71.419	65.191	72.243	72.647	70.602	74.423	67.477	76.375	73.097	75.359	72.453	82.854	79.275	81.103	81.101	82.487	84.351	82.984	83.294	84.271	82.354	82.343	74.643	74.137	75.667	77.307	79.709	79.711	74.419	78.401	78.56	79.353	80.203	79.481	81.063	84.211	88.3	87.894	80.6
uvig_378422	72.108	72.918	74.528	74.251	72.978	67.923	74.013	70.909	75.318	75.229	73.764	66.105	72.212	72.292	68.633	73.085	68.809	77.06	71.602	75.059	73.012	82.767	80.259	81.11	81.109	81.101	81.049	82.53	82.671	79.974	79.723	79.74	75.709	73.822	75.852	75.793	77.157	77.221	75.915	78.882	75.206	80.562	80.734	80.453	81.18	81.578	81.953	83.366	79.249
uvig_70943	78.479	79.937	81.494	81.16	80.428	74.625	80.975	78.167	81.875	82.183	72.074	66.05	72.166	74.164	67.925	70.147	65.802	74.554	69.944	72.564	70.298	81.716	78.534	80.32	80.323	79.684	80.212	80.881	81.205	79.171	78.555	78.565	75.065	73.52	74.716	74.534	81.059	81.061	81.262	84.423	81.099	87.309	87.975	87.205	88.068	82.692	81.015	81.168	81.464
uvig_83206	78.38	79.822	81.396	81.057	80.333	74.524	81.027	78.176	81.945	82.18	71.994	65.955	72.065	74.067	67.824	70.035	65.836	74.643	69.861	72.474	70.207	81.789	78.602	80.39	80.391	79.727	80.283	80.892	81.274	79.08	78.463	78.47	75.146	73.626	74.845	74.656	80.958	80.96	81.261	84.305	81	87.322	87.87	87.099	87.963	82.587	80.926	81.065	81.36
uvig_182957	71.024	73.16	76.158	75.441	73.537	67.5	71.309	70.184	75.673	74.163	70.381	66.227	72.603	71.238	68.289	73.195	67.333	77.408	70.799	74.817	71.444	83.136	78.369	80.095	80.095	81.808	83.447	82.081	82.419	83.59	81.196	81.259	73.841	73.744	74.872	76.883	79.277	79.268	75.098	78.039	75.897	80.16	79.795	79.553	80.653	84.125	85.552	85.55	80.136
uvig_12577	71.608	75.485	77.029	76.828	74.373	68.385	71.733	70.712	75.116	74.609	72.671	65.87	73.886	74.476	68.641	71.975	66.343	76.577	72.071	73.151	73.648	83.096	79.493	81.298	81.296	83.416	84.145	82.696	82.986	85.4	83.144	83.152	74.627	74.242	75.214	78.398	82.337	82.33	75.473	81.261	76.643	80.608	80.619	80.272	81.123	84.979	86.076	86.365	80.894
uvig_23814	71.607	75.485	77.033	76.832	74.335	68.376	71.723	70.701	75.11	74.599	72.674	65.865	73.509	74.476	68.641	71.972	66.348	76.579	72.072	73.147	73.641	83.055	79.496	81.301	81.3	83.42	84.145	82.696	82.984	85.4	83.143	83.152	74.644	74.259	75.214	78.405	82.337	82.33	75.481	81.261	76.645	80.611	80.619	80.274	81.123	84.98	86.077	86.365	80.894
uvig_106817	74.766	74.855	76.765	77.781	76.389	70.334	75.413	73.122	75.614	75.639	75.183	68.358	73.268	74.462	69.051	75.697	69.653	80.243	73.495	78.043	73.903	81.491	81.839	83.99	83.991	82.568	82.406	84.829	83.809	84.166	82.669	82.67	78.683	76.188	78.312	77.363	78.765	78.754	76.75	81.128	79.493	81.186	83.641	82.188	81.905	82.476	84.667	82.808	81.25
uvig_434259	71.498	75.55	79.034	78.464	75.762	73.886	76.299	76.51	79.57	78.361	73.345	70.156	74.955	72.813	69.92	72.789	67.676	77.723	72.859	74.711	72.996	82.46	79.846	81.512	81.511	80.573	81.445	82.857	82.521	82.046	81.028	81.048	74.362	75.162	76.702	75.272	79.58	79.586	74.567	78.623	76.406	80.701	80.854	80.185	79.824	81.408	83.933	81.424	80.184
uvig_234048	74.569	71.142	72.991	72.736	75.741	71.655	73.351	69.513	70.576	72.658	75.306	71.526	74.863	75.108	75.428	69.521	64.866	72.004	70.643	69.405	68.939	73.589	75.941	74.91	74.922	76.149	76.641	76.854	74.862	79.861	74.987	74.965	71.301	68.432	70.373	70.945	75.223	75.269	69.35	74.243	71.77	73.583	74.397	75.448	73.518	77.078	77.512	77.788	74.218
uvig_236042	67.539	67.396	69.983	69.561	71.915	67.098	65.261	63.721	66.838	66.386	69.601	73.323	73.493	69.166	74.522	68.157	62.001	69.294	70.838	67.059	68.489	74.012	72.499	73.42	73.434	74.956	75.459	74.452	74.221	76.077	73.358	73.379	67.144	66.638	67.872	69.968	72.458	72.506	67.566	72.794	70.261	73.096	71.479	71.497	72.417	75.65	76.238	75.648	72.996
uvig_253144	69.836	71.573	73.039	74.194	70.655	65.228	67.37	66.693	70.321	69.493	67.675	66.733	66.092	74.166	66.592	81.018	70.442	76.47	68.046	70.82	75.011	76.58	75.4	76.603	76.688	76.791	76.136	77.19	76.766	76.475	77.975	78.046	69.062	67.551	70.519	71.605	72.351	72.193	71.272	75.062	73.224	74.238	72.385	71.837	72.142	74.252	75.13	75.141	73.682
uvig_215621	68.695	71.142	72.463	72.568	72.361	67.152	72.011	69.028	72.337	72.618	68.468	61.987	71.09	71.394	68.208	73.77	68.325	77.635	70.821	72.321	71.907	79.693	76.882	77.988	77.982	77.216	78.423	79.273	79.794	79.332	78.425	78.421	72.357	72.043	72.752	71.936	74.214	74.191	71.5	74.531	73.77	75.736	76.459	76.907	77.581	78.427	80.956	79.934	78.134
uvig_198455	71.741	77.81	78.042	79.369	74.605	70.281	70.797	70.066	72.28	73.377	71.377	65.674	72.21	74.666	68.975	75.585	71.95	78.873	71.433	75.412	77.747	77.399	77.315	78.862	78.951	77.49	77.194	78.952	77.923	80.585	79.482	79.534	71.299	72.869	73.859	72.283	78.501	78.505	74.952	77.525	76.192	77.247	76.396	76.314	76.129	76.671	77.838	78.266	78.458
uvig_49431	72.463	75.97	77.041	78.441	76.291	71.021	72.982	72.066	74.536	74.028	71.009	65.57	75.637	76.119	69.98	73.507	69.737	75.221	73.498	74.941	75.058	78.259	77.752	79.381	79.506	79.006	79.05	80.306	80.377	82.755	81.831	81.827	73.783	73.795	74.345	73.764	78.735	78.738	75.914	79.778	76.913	79.354	78.596	77.968	77.854	79.292	80.578	79.586	80.161
uvig_504336	65.156	66.454	67.799	68.654	66.292	64.816	65.379	65.802	65.645	67.094	58.974	57.038	59.286	62.91	62.943	59.386	55.975	61.031	57.522	61	58.442	61.85	63.482	63.505	63.266	62.361	62.853	64.035	64.026	64.937	62.47	62.541	58.018	58.609	57.862	57.183	67.177	67.123	67.025	69.655	68.757	69.338	69.739	71.204	70.494	67.034	66.012	65.174	67.449
uvig_531732	65.114	66.426	67.758	68.613	66.255	64.788	65.351	65.774	65.617	67.066	58.946	56.997	59.25	62.861	62.867	59.337	55.914	60.971	57.474	60.951	58.393	61.799	63.431	63.454	63.214	62.309	62.803	63.985	63.974	64.889	62.418	62.489	57.966	58.558	57.81	57.132	67.131	67.077	66.975	69.608	68.711	69.289	69.69	71.155	70.445	66.986	65.964	65.127	67.398
uvig_539210	63.971	63.99	64.133	64.538	61.749	58.146	62.421	60.053	61.849	62.556	71.254	67.416	68.952	62.344	61.507	61.555	58.805	66.16	61.579	64.2	62.372	72.134	72.827	74.236	74.127	72.775	73.004	75.652	74.712	73.144	71.334	71.407	69.759	68.039	71.503	67.706	74.074	74.019	74.73	76.605	74.137	75.918	78.25	78.082	77.957	77.472	75.791	74.207	77.921
uvig_515388	71.619	70.798	72.765	72.653	72.236	70.071	72.142	70.517	71.306	74.746	68.352	62.052	63.931	71.314	62.647	62.774	61.016	66.803	63.109	63.834	63.841	68.576	70.456	69.631	69.517	68.754	68.491	71.293	69.634	68.625	67.204	67.214	64.109	63.179	66.699	63.913	71.586	71.485	71.406	75.431	74.05	73.683	74.615	75.42	73.178	70.373	66.618	65.984	69.476
uvig_99634	72.683	74.002	74.977	75.412	73.95	69.35	72.589	69.974	71.99	72.505	69.422	61.138	68.653	68.983	63.182	69.145	63.572	68.8	66.44	71.685	68.085	70.967	71.182	72.277	72.172	71.201	71.203	73.602	72.541	72.786	70.802	70.879	67.787	67.334	67.494	66.234	73.831	73.82	75.971	79.053	78.759	80.473	82.302	80.814	80.185	75.44	74.818	72.232	75.598
uvig_218263	68.201	63.395	64.878	65.274	67.868	70.072	68.174	66.468	66.412	66.874	63.819	63.361	64.536	63.547	60.344	56.415	54.177	57.211	58.944	56.982	57.903	58.786	59.96	59.168	59.175	58.75	58.79	59.998	59.258	59.225	59.082	58.633	56.122	54.335	54.984	54.05	62.887	62.929	62.392	64.296	63.021	62.753	64.945	66.406	65.406	61.501	58.019	58.001	62.142
uvig_269946	59.899	56.983	59.114	58.664	60.886	60.637	58.248	57.508	58.217	58.178	62.78	65.578	66.369	56.245	61.164	61.27	56.345	62.727	61.248	58.201	59.388	61.229	60.491	60.304	60.313	60.662	61.888	62.861	62.846	62.132	61.875	61.957	58.313	58.72	57.702	55.553	60.393	60.336	57.384	59.634	58.112	59.137	59.822	61.574	60.371	60.815	62.363	60.845	61.225
uvig_445460	53.686	57.996	59.88	60.018	57.462	54.131	56.272	54.476	55.559	57.19	64.557	53.894	56.587	57.975	57.057	65.194	65.226	68.861	68.436	74.433	73.515	59.014	61.53	59.55	59.576	59.256	59.949	61.321	61.063	62.978	61.958	62.014	64.275	66.026	66.416	63.404	61.177	61.22	61.159	61.535	59.745	58.949	58.487	59.293	58.247	59.992	62.252	62.481	60.203
uvig_314731	54.615	57.264	59.808	60.043	56.603	54.195	55.362	54.74	56.384	56.169	64.967	53.509	55.869	59.305	55.75	68.038	69.407	66.514	69.119	75.779	73.453	59.998	62.258	60.516	60.601	59.747	60.303	62.653	60.742	63.817	62.344	62.416	66.014	65.02	65.272	63.914	59.355	59.4	59.573	61.702	60.942	61.903	60.256	58.746	58.455	59.418	62.117	62.339	59.795
uvig_319022	54.553	57.206	59.751	59.986	56.544	54.137	55.304	54.683	56.326	56.112	64.906	53.449	55.809	59.247	55.73	68.037	69.406	66.456	69.122	75.778	73.455	59.94	62.2	60.458	60.543	59.69	60.245	62.595	60.683	63.761	62.285	62.357	65.956	64.963	65.215	63.857	59.298	59.343	59.514	61.644	60.923	61.846	60.199	58.688	58.398	59.359	62.093	62.319	59.736
uvig_282676	58.888	58.964	59.985	60.578	60.126	57.109	60.446	58.771	60.614	60.576	69.262	58.453	58.733	61.484	59.226	75.635	76.063	77.631	73.494	80.432	78.066	65.238	67.871	66.753	66.841	67.721	68.717	68.602	67.432	69.131	65.452	65.502	62.546	60.342	62.093	62.459	63.706	63.747	64.707	65.001	65.361	66.584	65.104	63.784	63.968	67.108	69.366	69.589	65.175
uvig_81620	53.522	55.201	57.191	57.772	55.362	53.462	55.56	55.029	56.969	56.792	61.79	50.997	54.15	56.031	55.126	67.99	71.778	69.155	68.185	75.713	72.959	59.43	59.244	58.921	59.043	59.442	59.338	60.705	60.373	60.384	58.59	58.641	66.133	65.725	63.903	63.209	57.424	57.466	60.862	58.693	59.006	62.228	58.702	58.582	57.994	59.883	61.645	62.568	60.621
uvig_189101	52.474	53.973	54.588	55.785	55.291	53.003	55.572	54.628	55.882	56.475	59.754	50.059	53.283	55.288	52.786	71.821	74.521	72.837	67.289	74.68	76.167	58.216	59.591	59.316	59.379	61.126	61.402	60.956	60.202	60.04	58.55	58.609	64.899	64.211	64.353	65.202	57.363	57.406	59.337	57.749	58.264	59.21	56.614	56.251	56.701	58.766	61.144	62.167	58.832
uvig_546710	54.138	53.718	55.863	55.965	54.402	52.955	57.077	54.29	54.823	56.077	61.449	51.151	53.059	55.844	53.05	72.394	74.234	72.602	67.063	76.934	77.068	59.145	60.401	59.691	59.821	59.178	60.304	61.93	60.735	59.571	58.949	58.993	66.577	64.801	64.87	63.261	56.606	56.648	59.487	58.407	58.521	59.236	58.302	58.434	58.223	57.41	59.742	59.845	59.153
uvig_148860	54.621	56.827	58.356	58.334	56.342	54.583	56.451	55.317	55.669	56.683	62.456	51.879	56.079	57.129	55.735	71.22	70.467	70.609	67.671	78.359	76.965	59.349	60.311	59.896	59.986	59.811	60.041	61.39	60.56	61.631	60.149	60.205	65.593	66.507	64.972	63.966	59.706	59.751	61.194	61.047	62.524	60.993	60.934	60.967	61.123	61.416	63.987	63.932	62.72
uvig_79153	54.008	56.247	57.129	57.345	56.91	53.277	57.774	55.501	56.539	57.351	63.766	52.8	56.345	57.512	54.368	69.612	71.409	70.938	68.788	80.112	74.522	59.373	60.429	60.812	60.895	60.37	60.433	62.284	61.117	61.398	59.58	59.634	67.259	65.98	66.134	64.291	58.257	58.397	60.207	61.646	62.383	63.832	62.211	60.28	60.504	59.395	62.359	61.69	61.237
uvig_402758	61.985	63.063	65.089	65.332	64.932	61.992	63.893	63.457	64.804	65.533	64.527	58.409	63.835	65.21	61.33	77.799	72.921	69.507	68.516	74.19	74.1	70.203	72.062	70.926	71.003	69.539	70.963	72.384	71.807	70.529	69.735	69.728	67.728	67.357	68.591	67.408	66.242	66.289	67.247	68.781	69.679	69.788	66.805	67.245	66.75	68.786	70.795	70.876	69.078
uvig_186169	53.407	54.909	55.287	56.729	56.316	53.35	54.204	53.979	55.44	56.35	61.961	50.132	52.195	56.048	52.995	66.802	66.515	61.015	58.097	65.982	63.804	57.456	58.37	58.57	58.633	58.423	57.916	59.317	58.559	58.765	58.039	58.409	63.332	63.109	62.899	62.503	56.29	56.325	57.916	57.172	59.428	58.054	57.869	57.333	57.702	58.414	60.69	61.597	59.697
uvig_336301	52.28	53.305	54.225	55.482	54.314	51.245	53.228	52.132	53.323	54.258	59.962	49.433	51.416	53.217	51.869	66.227	65.46	58.867	56.78	65.116	61.235	56.863	57.458	57.747	57.768	55.232	55.265	56.475	56.006	56.679	57.603	57.664	64.361	63.934	60.208	59.154	54.172	54.203	56.326	55.533	56.69	56.137	57.377	56.721	56.718	56.663	58.547	60.077	57.79
uvig_178305	53.356	57.64	57.915	58.637	57.595	55.376	55.852	55.111	56.285	56.983	62.954	51.46	54.787	58.651	54.727	67.109	67.017	60.756	61.854	64.522	66.134	58.003	59.075	59.314	59.402	58.128	58.546	60.689	58.883	61.787	60.627	60.602	64.361	63.01	64.283	61.7	58.761	58.81	57.146	59.663	58.678	58.873	58.005	57.383	56.957	57.896	59.921	61.293	58.546
uvig_210551	54.196	57.463	58.69	59.257	57.763	55.559	56.509	55.736	56.444	57.515	63.586	51.921	54.824	59.289	55.195	67.346	67.717	61.117	62.385	65.081	66.336	57.888	59.691	59.546	59.63	58.601	59.024	61.266	59.374	62.481	61.075	61.062	65.391	64.093	64.725	62.069	59.654	59.703	57.658	60.009	58.917	59.248	58.588	58.13	57.489	58.17	60.379	61.52	58.778
uvig_202439	51.404	55.318	56.212	56.6	52.775	50.948	52.165	51.237	52.677	52.612	57.877	48.027	52.487	55.468	53.032	63.278	61.719	58.816	55.322	60.15	63.166	56.577	56.352	56.567	56.591	57.497	57.542	56.93	56.848	60.76	58.041	58.09	60.726	60.516	59.809	60.958	57.98	58.013	57.8	57.614	56.71	57.158	55.549	56.133	55.771	59.337	61.335	61.199	57.837
uvig_181306	51.672	55.375	56.636	56.825	53.967	50.828	52.802	51.752	53.428	53.073	58.082	48.552	53.17	55.646	52.864	63.211	61.095	58.599	55.565	60.911	62.337	57.057	55.884	56.923	56.947	58.29	58.647	57.498	57.92	61.261	59.102	59.158	61.051	60.674	60.341	61.793	58.467	58.511	56.68	58.515	57.131	57.493	56.44	57.145	56.672	59.922	62.406	61.669	58.748
uvig_36549	51.264	53.395	54.764	54.988	53.655	50.357	52.684	51.528	53.357	52.979	57.551	48.253	52.98	53.718	52.436	64.236	61.212	58.655	55.298	61.83	60.382	57.062	55.871	56.96	56.978	58.217	58.609	57.466	57.896	59.284	57.125	57.179	61.074	60.73	60.498	61.815	56.41	56.459	56.663	56.389	57.857	57.56	57.089	57.597	57.507	60.525	63.284	62.224	59.301
uvig_468398	52.887	54.121	55.553	55.616	54.755	51.667	55.868	53.557	55.389	54.969	59.606	50.825	53.705	54.309	53.153	63.679	62.944	60.822	56.1	62.916	61.031	58.365	57.383	58.419	58.441	57.895	58.134	58.69	59.126	58.817	57.764	57.808	64.416	62.8	62.35	61.363	55.847	55.896	58.261	57.101	57.665	59.155	58.19	58.906	58.426	58.568	61.079	60.547	58.96
uvig_105481	51.222	52.378	53.939	54.097	53.392	50.865	53.735	52.423	54.123	53.675	58.937	48.664	51.886	53.582	52.247	63.89	62.917	59.807	55.274	60.54	61.227	57.233	58.436	57.218	57.239	58.343	58.678	57.92	57.938	58.151	56.207	56.261	61.66	60.613	60.734	61.743	55.652	55.684	57.105	55.242	55.906	57.517	55.369	55.873	55.337	58.894	60.834	61.158	57.376
uvig_129546	51.278	52.21	53.643	53.856	52.859	50.329	52.661	51.151	52.765	52.685	58.172	48.334	51.927	54.217	52.123	65.374	62.39	60.238	54.27	60.586	61.393	56.58	56.145	56.448	56.47	57.745	58.146	57.207	57.398	58.203	56.597	56.652	60.633	59.719	60.016	61.382	55.472	55.505	56.258	55.372	56.918	56.433	55.792	56.768	56.48	60.079	62.208	61.96	59.061
uvig_10719	55.935	60.231	60.908	61.352	59.677	57.504	57.505	57.843	57.621	59.718	62.707	53.619	57.501	60.462	55.772	66.527	67.877	61.497	66.062	68.412	66.187	61.689	62.832	63.071	63.163	62.218	62.848	65.201	63.351	66.125	65.058	65.048	68.825	68.615	69.063	66.215	63.578	63.627	59.108	63.407	61.812	62.713	61.996	60.202	59.936	61.384	62.005	63.087	62.468
uvig_443355	58.384	61.148	62.427	64.519	61.26	58.015	58.412	58.482	59.323	61.299	65.265	54.165	56.514	60.918	58.97	73.975	70.715	65.04	63.454	68.957	66.68	61.337	65.058	63.046	63.133	62.495	62.397	63.932	63.029	65.475	64.557	64.606	68.256	68.899	68.286	66.486	62.814	62.856	61.181	61.947	62.001	60.354	59.696	60.883	59.454	61.019	63.371	65.449	61.37
uvig_440458	58.42	61.424	62.456	64.61	61.275	57.945	58.348	58.438	59.24	61.244	65.343	54.089	56.433	60.988	59.073	73.971	70.743	65.022	63.425	68.915	66.682	61.378	65.062	63.07	63.157	62.541	62.436	63.973	63.071	65.512	64.601	64.649	68.296	68.949	68.292	66.534	62.858	62.9	61.304	61.991	62.103	60.428	59.7	60.899	59.499	61.066	63.52	65.573	61.386
uvig_445627	58.491	61.427	62.501	64.615	61.363	57.846	58.409	58.479	59.321	61.295	65.318	54.029	56.395	61.058	59.178	74.027	70.742	65.144	63.348	69.026	66.708	61.444	65.161	63.19	63.277	62.597	62.503	64.043	63.139	65.582	64.704	64.752	68.371	68.968	68.396	66.59	62.909	62.952	61.273	62.052	62.219	60.445	59.789	60.985	59.551	61.124	63.572	65.659	61.485
uvig_380692	57.865	60.129	62.191	63.219	59.286	55.397	57.012	56.267	57.807	58.976	65.258	55.586	57.57	60.655	58.629	69.921	71.561	66.509	62.837	69.237	69.602	62.479	64.257	64.264	64.279	62.258	61.634	63.998	62.373	64.299	64.693	64.737	68.69	68.858	68.447	66.245	61.134	61.168	60.404	63.682	63.162	61.41	60.376	60.066	58.87	60.558	62.727	63.506	60.934
uvig_64924	57.156	61.334	62.203	63.506	61.384	58.338	59.122	59.27	60.204	61.17	63.523	55.229	57.704	61.857	58.283	70.934	72.525	65.876	65.405	69.598	69.922	60.545	62.002	62.814	62.903	61.285	61.769	64.431	62.304	65.434	63.936	63.978	68.097	67.569	68.351	65.38	62.299	62.444	60.75	63.442	62.374	61.8	61.116	60.138	59.591	59.925	62.746	64.484	61.966
uvig_188437	55.354	57.546	57.584	59.122	58.611	55.134	56.122	56.222	57.729	58.633	63.053	51.692	54.891	58.022	55.401	69.58	69.032	63.787	61.091	67.169	66.112	60.216	60.181	60.995	61.078	62.906	62.583	61.958	61.479	62.867	61.245	61.309	65.996	65.783	65.425	66.942	60.049	60.113	59.001	59.856	62.334	60.867	60.127	59.797	60.461	62.574	65.93	65.998	62.525
uvig_146565	54.994	55.883	57.489	58.1	56.478	54.476	56.063	55.156	56.021	57.416	62.312	50.424	54.159	57.94	54.839	67.727	67.896	62.749	58.46	64.316	65.844	60.479	61.277	60.989	61.006	60.83	60.707	61.75	61.627	60.983	60.005	60.072	66.636	67.973	64.957	64.512	58.155	58.202	62.222	59.161	59.936	60.873	58.833	59.105	58.728	59.793	62.277	62.3	61.628
uvig_218394	53.957	55.781	56.817	58.281	57.624	53.592	56.209	55.905	57.456	58.219	61.46	50.126	55.259	56.802	54.042	67.294	69.986	63.129	60.177	65.368	64.404	60.758	60.543	61.443	61.465	62.647	62.293	61.564	61.761	62.086	59.805	59.869	66.584	66.215	65.094	66.863	59.207	59.273	61.191	59.062	59.365	61.289	58.772	58.397	58.409	60.725	63.564	63.983	60.482
uvig_187323	55.541	54.862	55.654	55.957	55.813	53.164	56.76	54.308	55.829	56.375	63.602	52.54	52.586	58.587	52.972	69.409	69.967	63.062	59.006	65.489	65.649	59.746	60.463	60.933	61.014	60.087	60.22	62.271	60.718	59.979	59.401	59.455	67.755	66.003	65.874	64.148	56.3	56.347	60.345	58.585	60.837	60.828	59.641	58.378	58.673	58.084	60.401	60.747	60.909
uvig_109155	55.805	57.921	59.364	59.461	57.542	54.644	57.52	56.741	57.792	58.951	62.998	53.444	57.133	59.226	55.848	71.54	71.269	65.074	61.313	69.947	68.9	62.305	62.607	63.577	63.705	62.901	62.955	65.089	63.523	63.706	61.783	61.836	68.307	68.575	68.49	66.816	59.37	59.432	61.639	63.225	64.247	64.379	61.92	60.313	60.586	60.994	64.138	63.267	62.935
uvig_69267	55.63	55.65	56.684	56.945	56.038	53.352	57.057	55.139	56.271	57.006	65.397	52.936	54.591	59.018	54.544	71.205	70.262	63.685	59.737	67.724	66.833	60.376	61.448	61.6	61.725	60.774	60.895	63.051	61.543	61.066	60.019	60.074	68.002	66.861	66.605	64.795	57.083	57.129	60.337	60.619	63.235	61.481	60.253	59.491	59.189	59.441	61.763	61.83	61.568
uvig_377227	53.622	54.825	56.215	56.029	55.499	53.185	55.981	54.955	55.928	56.411	62.274	49.715	54.694	55.978	54.281	72.135	70.341	62.614	59.796	67.038	66.142	59.612	59.747	59.962	60.047	59.953	60.825	61.959	61.307	59.72	59.51	59.562	65.921	66.67	65.062	64.065	56.294	56.283	59.04	58.824	60.279	59.956	57.129	57.175	56.816	58.624	60.877	60.997	59.327
uvig_55387	54.69	56.572	58.147	57.8	56.681	53.641	56.947	55.352	56.528	57.105	62.974	51.081	55.909	57.14	55.72	69.364	69.372	63.157	59.277	67.754	67.342	60.535	60.466	60.962	61.055	61.145	61.266	62.238	62.229	61.32	60.741	60.799	66.21	67.147	66.291	65.325	58.589	58.634	61.357	60.85	61.953	61.918	59.422	59.722	59.368	60.864	63.189	62.936	61.564
uvig_179307	52.389	53.773	54.577	54.853	54.596	51.54	53.444	52.533	53.832	54.54	60.905	49.282	52.026	56.385	53.57	67.962	64.767	59.861	56.578	63.952	62.732	57.226	56.779	57.05	57.112	57.051	57.517	58.139	58.554	57.837	57.721	57.808	62.276	63.456	61.936	61.27	55.005	55.037	57.857	56.684	59.95	57.461	57.259	57.51	57.57	59.415	61.454	61.184	61.59
uvig_232468	53.121	54.576	55.975	56.066	54.172	51.23	56.717	53.216	54.375	55.265	61.82	49.927	53.877	56.704	53.553	68.743	69.279	63.728	57.534	66.866	66.56	59.112	59.362	59.573	59.595	59.732	59.923	60.972	60.435	59.717	58.776	58.833	64.942	65.625	64.577	63.823	56.618	56.661	62.004	59.289	60.315	60.197	57.905	58.134	57.839	59.145	61.259	60.875	61.693
uvig_435729	54.806	56.648	57.847	59.238	58.55	54.313	55.664	55.575	56.868	57.887	62.569	50.878	56.031	57.2	54.478	68.004	68.662	62.212	61.419	67.316	65.246	60.335	60.301	61.198	61.22	60.641	60.35	61.426	61.517	61.417	60.81	60.869	66.249	65.858	65.009	64.964	58.633	58.7	60.833	59.81	61.399	61.03	60.464	60.012	60.396	60.839	63.733	64.002	62.204
uvig_293923	54.46	56.44	57.562	57.816	56.627	54.208	55.783	54.857	55.883	57.088	62.472	50.557	54.069	57.451	54.538	67.559	67.706	60.942	59.224	67.456	66.035	59.681	59.574	59.994	60.058	59.847	59.952	60.99	60.571	60.734	60.282	60.348	65.633	65.571	64.574	63.944	57.939	58.005	59.401	58.887	60.392	60.156	59.856	59.794	59.261	60.059	62.613	62.676	61.95
uvig_298905	54.456	56.443	57.556	57.809	56.477	54.213	55.788	54.861	55.887	57.093	62.475	50.409	53.928	57.441	54.374	67.565	67.708	60.932	59.077	67.464	66.041	59.675	59.567	59.988	60.051	59.838	59.943	60.98	60.562	60.725	60.272	60.339	65.639	65.577	64.565	63.935	57.932	57.997	59.391	58.879	60.385	60.155	59.868	59.786	59.254	60.051	62.605	62.668	61.954
uvig_63261	55.18	54.59	55.355	56.586	56.284	54.084	56.357	54.739	55.338	56.959	62.865	51.55	51.974	56.425	54.383	68.323	69.861	61.257	58.329	68.985	65.329	57.147	58.844	58.416	58.479	59.748	59.444	59.25	58.187	61.195	57.978	58.041	65.145	63.735	62.986	63.842	58.259	58.292	58.555	57.079	59.508	58.123	59.177	59.533	59.004	59.893	61.805	63.583	60.097
uvig_171075	55.795	55.48	56.093	56.369	56.761	54.06	57.835	55.519	57.02	57.318	64.526	52.601	53.464	57.699	54.06	67.905	68.885	62.623	59.678	68.131	66.201	60.295	60.887	60.818	60.882	62.91	61.306	62.49	61.518	60.298	60.008	60.068	67.926	65.569	66.471	66.986	57.048	57.081	61.276	58.85	60.535	61.39	59.971	59.864	59.696	59.561	61.959	62.023	60.587
uvig_142266	55.684	56.453	58.331	58.306	57.374	54.573	56.609	55.53	56.549	57.224	64.378	52.305	55.664	58.186	55.854	71.295	69.259	62.789	60.771	69.573	69.554	61.666	62.156	62.25	62.374	63.521	62.243	63.769	62.618	62.944	62.293	62.353	66.45	66.386	66.646	67.671	58.753	58.799	61.67	61.632	63.695	61.185	61.201	61.369	60.483	62.384	64.552	64.705	63.18
uvig_329831	56.002	56.751	58.619	58.619	57.579	54.754	56.814	55.701	56.712	57.497	64.393	52.377	55.702	58.356	56.021	69.366	67.897	61.373	59.422	67.935	67.681	60.728	61.234	61.277	61.405	62.689	61.296	62.833	61.807	62.05	61.386	61.447	65.475	65.425	65.687	66.713	58.281	58.328	61.301	61.38	63.101	60.499	60.228	60.829	59.958	61.778	63.688	64.018	62.58
uvig_242893	54.029	56.059	57.107	57.449	56.834	53.013	55.234	54.15	55.87	56.628	62.624	50.492	54.199	58.67	54.644	69.573	67.682	61.521	59.336	66.975	65.783	61.035	61.112	60.845	60.867	62.631	61.497	62.258	62.118	61.388	61.799	61.874	65.278	66.469	65.317	66.894	57.799	57.864	60.146	59.712	62.784	60.485	59.842	59.656	60.613	60.891	63.938	62.513	64.351
uvig_323783	54.523	55.775	56.739	57.048	56.66	53.378	55.831	54.712	55.86	56.788	70.289	57.784	60.758	57.757	54.66	68.221	67.879	61.813	59.818	67.91	67.115	64.887	66.066	65.711	65.737	67.462	65.608	67.083	66.241	66.145	65.795	65.867	70.451	70.09	72.58	71.48	65.07	65.137	68.428	67.266	68.291	67.175	67.132	67.072	67.271	67.96	70.848	69.821	69.624
uvig_422998	59.57	58.083	60.97	61.003	59.593	57.126	60.689	58.656	60.339	60.501	64.102	55.607	58.39	60.677	56.807	73.813	74.841	65.525	63.936	71.026	70.106	65.719	65.604	65.062	65.149	65.763	65.438	66.592	66.075	64.708	64.459	64.527	71.751	70.027	70.099	69.673	61.169	61.214	62.786	63.674	64.683	66.233	63.984	64.195	62.97	63.563	65.822	65.537	64.21
uvig_125701	54.638	55.58	58.492	59.595	55.551	53.44	54.934	54.605	56.059	56.809	61.262	50.639	55.59	56.251	55.177	69.853	70.137	60.919	58.653	68.546	65.809	61.958	61.426	61.798	61.885	61.542	60.907	62.185	61.96	63.459	61.332	61.375	66.756	67.495	65.705	65.56	59.625	59.791	59.778	61.561	62.684	61.034	59.928	60.624	60.724	60.11	63.09	62.886	61.857
uvig_35125	56.898	57.6	59.23	59.465	57.364	54.829	58.968	56.932	57.564	59.127	64.008	53.712	56.292	60.083	56.96	71.207	76.161	63.706	59.934	70.522	67.88	61.461	61.57	61.787	61.913	62.068	62.089	63.359	62.871	63.07	61.023	61.076	68.842	69.504	67.377	66.112	59.543	59.788	61.961	62.133	63.964	62.881	61.419	61.889	61.247	60.165	63.139	62.561	63.64
uvig_541115	55.518	59.876	62.829	62.882	58.414	54.731	56.884	55.559	57.506	58.422	61.924	55.393	56.377	59.99	57.397	71.048	76.837	64.655	62.486	69.712	67.866	61.345	60.985	61.497	61.578	62.46	63.245	63.667	62.049	67.277	63.3	63.353	67.155	68.628	68.172	66.637	63.645	63.707	59.366	63.438	61.842	62.483	60.808	59.894	60.146	61.547	64.265	63.571	61.86
uvig_66995	55.577	59.059	61.165	61.443	57.577	54.681	56.009	55.276	57.351	57.378	64.247	53.382	56.437	60.016	56.704	70.786	76.245	63.108	62.314	68.948	69.776	60.931	61.454	61.395	61.481	60.958	61.092	63.504	61.659	65.01	63.147	63.202	66.793	66.366	66.574	64.977	60.693	60.738	60.785	63.856	62.774	62.629	60.64	59.743	59.383	60.668	62.876	63.79	61.303
uvig_337261	53.798	53.595	54.687	55.021	54.565	52.957	55.03	53.408	54.082	55.137	60.316	49.592	51.371	56.987	53.912	77.456	70.222	62.592	58.142	66.593	67.293	57.887	58.229	57.992	58.015	60.172	58.487	59.308	59.07	58.755	58.696	58.751	63.356	62.866	62.844	64.292	55.909	55.954	57.811	56.757	59.05	57.735	57.133	57.574	57.422	58.385	60.956	60.272	60.316
uvig_228317	54.063	54.878	54.822	56.342	56.363	54.08	55.143	54.492	55.762	56.3	60.949	49.968	52.026	56.541	53.637	77.389	70.892	63.277	59.472	66.725	67.826	57.919	58.501	58.818	58.841	61.063	58.542	59.541	59.152	58.29	58.975	59.029	63.773	63.274	63.059	65.031	56.024	56.071	58.476	56.985	59.617	57.858	57.479	57.153	57.681	58.583	61.142	62.012	60.494
uvig_233625	54.111	54.925	54.868	56.387	56.411	54.127	55.189	54.537	55.808	56.346	60.999	50.017	52.077	56.601	53.698	77.389	70.892	63.339	59.532	66.725	67.826	57.983	58.564	58.881	58.904	61.126	58.606	59.605	59.217	58.353	59.039	59.093	63.836	63.336	63.123	65.094	56.082	56.13	58.476	57.045	59.676	57.918	57.539	57.213	57.742	58.645	61.204	62.073	60.556
uvig_283686	54.631	55.402	55.393	56.815	56.921	54.647	55.778	55.059	56.309	56.823	61.267	50.565	52.685	57.233	54.303	78.029	71.329	63.937	60.084	67.249	68.347	58.471	58.988	59.329	59.415	61.599	59.202	60.191	59.819	59.011	59.569	59.617	64.327	63.696	63.578	65.579	56.643	56.691	57.978	57.609	60.188	58.457	58.079	57.851	58.296	59.229	61.707	62.564	61.098
uvig_465118	54.413	55.296	55.196	56.628	56.754	54.472	55.604	54.87	56.128	56.638	61.051	50.458	52.5	57.194	54.328	77.965	71.246	63.898	59.888	67.209	68.457	58.398	58.91	59.258	59.344	61.522	59.278	60.272	59.736	59.09	59.518	59.565	64.36	63.571	63.687	65.518	56.455	56.502	57.985	57.413	59.981	58.44	57.907	57.648	58.105	59.015	61.503	62.384	60.901
uvig_192347	55.447	56.918	58.512	58.641	56.427	54.926	56.58	54.951	55.569	56.534	61.853	50.628	53.704	59.749	54.3	79.746	74.207	65.166	60.864	67.823	71.814	59.268	59.928	59.706	59.831	59.776	60.427	61.654	60.861	62.656	62.393	62.439	65.954	64.701	64.927	63.768	59.516	59.563	58.855	60.264	58.95	59.343	58.34	58.457	57.91	58.848	61.218	61.306	60.824
uvig_81888	54.404	53.753	56.706	56.61	54.72	53.639	56.2	54.418	55.818	56.057	62.188	51.87	53.335	57.508	53.317	80.802	76.96	65.924	60.617	68.988	70.337	60.187	60.876	60.646	60.768	60.149	60.415	62.734	60.799	60.756	59.345	59.391	66.789	65.642	65.985	64.063	56.222	56.267	59.308	59.103	59.892	61.002	58.003	57.552	57.069	57.447	59.778	60.055	59.194
uvig_156127	54.339	55.827	57.291	57.689	56.283	53.648	55.882	54.32	55.422	56.418	63.377	50.948	54.494	57.508	55.102	71.015	69.635	64.684	59.909	67.197	67.493	59.703	60.596	60.628	60.652	59.839	59.863	61.238	60.927	60.931	60.237	60.313	65.622	65.15	64.725	63.885	58.195	58.243	60.996	59.444	60.699	60.058	59.079	59.604	59.845	60.785	63.656	63.307	62.763
uvig_30830	53.666	54.584	55.919	57.293	55.553	53.428	54.491	53.9	54.892	55.635	61.743	51.143	53.968	57.086	53.219	73.25	72.92	71.753	66.231	74.136	75.976	59.101	60.779	61.286	61.312	61.849	59.382	61.575	60.376	60.632	59.876	59.928	65.495	64.261	64.98	65.845	57.114	57.157	59.344	60.255	60.971	59.839	59.45	58.283	58.089	59.414	61.449	62.946	61.254
uvig_143092	53.302	54.072	54.132	54.579	55.328	52.27	55.941	52.783	54.502	54.977	60.983	50.365	51.948	57.915	52.915	70.272	68.842	70.834	64.912	72.402	73.752	58.962	58.488	58.985	59.071	61.296	59.469	60.065	60.074	58.663	59.835	59.888	63.806	63.533	63.483	65.293	55.935	55.985	57.563	57.818	59.88	58.522	57.973	57.78	58.572	59.675	62.191	61.565	63.003
uvig_294665	52.986	53.621	54.068	54.548	55.015	52.983	54.777	53.393	54.645	55.237	61.477	51.212	52.3	56.777	53.097	73.777	71.947	71.261	67.441	74.771	74.977	57.765	58.936	59.267	59.353	58.376	58.988	61.182	59.466	59.561	58.895	58.941	64.826	62.978	64.42	62.418	55.524	55.572	57.922	58.125	60.373	58.984	58.379	57.11	57.745	58.176	60.618	60.692	60.161
OP172815.1	54.213	54.157	55.511	56.871	55.983	53.333	54.701	54.519	56.163	56.774	60.777	49.997	53.307	55.428	53.461	67.467	69.271	62.022	59.441	64.197	64.508	63.479	64.149	64.54	64.634	62.129	62.278	63.574	63.26	61.24	62.941	63.303	70.028	69.167	66.725	66.141	57.274	57.308	61.194	58.389	58.657	59.857	57.805	57.896	58.272	58.646	60.504	61.718	60.032
uvig_70617	56.804	59.591	61.722	61.695	60.236	56.548	58.48	57.48	58.624	58.981	65.286	53.851	58.117	62.413	56.823	67.939	68.597	60.619	64.746	68.512	66.621	65.228	65.61	66.725	66.812	63.929	64.601	67.014	65.081	67.314	68.898	68.991	72.159	69.993	69.938	67.916	62.631	62.625	62.348	65.11	63.718	64.669	63.543	62.234	61.665	62.645	65.973	64.696	63.797
uvig_200179	52.993	55.982	57.928	58.897	55.914	53.223	54.017	53.908	55.844	55.363	61.866	50.35	53.891	56.882	53.969	69.698	71.12	60.807	61.166	67.01	67.641	58.236	58.305	58.347	58.433	58.438	58.395	59.719	58.716	61.13	60.589	60.644	63.758	63.132	62.977	62.366	57.686	57.733	57.347	59.877	59.528	58.881	56.685	56.765	56.22	57.599	59.935	61.312	58.142
uvig_81072	54.464	55.312	55.887	57.176	55.49	52.492	55.67	54.275	55.497	56.438	63.579	51.833	53.095	56.042	53.64	67.118	70.409	62.576	58.495	66.605	64.07	58.134	59.768	60.159	60.186	59.116	58.719	60.421	59.362	59.684	57.901	57.953	66.317	64.489	64.313	63.095	56.65	56.697	60.401	58.581	59.474	60.77	59.166	58.066	58.607	57.634	60.019	61.51	59.021
uvig_144023	53.552	54.522	55.255	55.442	55.324	52.055	54.331	53.067	54.484	55.074	62.948	49.627	52.6	56.27	52.896	68.723	67.256	61.343	58.382	66.414	66.242	58.779	58.948	59.185	59.248	62.901	61.272	60.729	60.099	61.502	59.71	59.764	64.49	63.968	64.117	66.94	58.501	58.533	60.424	58.606	60.423	59.555	59.492	59.606	59.053	62.698	64.722	64.578	61.897
uvig_217972	53.285	54.145	55.013	55.219	55.124	51.866	55.113	53.868	55.419	55.894	62.679	49.382	52.423	56.079	52.747	67.581	68.137	62.246	58.107	65.254	65.984	59.729	59.868	60.149	60.169	63.902	62.207	61.579	61.039	61.307	59.523	59.576	65.738	65.461	65.27	67.856	58.22	58.252	61.457	58.371	59.366	60.601	58.155	58.263	58.013	61.371	63.618	63.256	60.391
uvig_158201	54.365	56.919	56.708	57.967	57.507	54.507	56.679	55.25	56.665	57.358	62.541	50.42	54.207	58.361	54.343	69.248	68.986	63.831	59.971	68.236	67.066	59.142	59.975	60.073	60.197	61.627	61.105	60.554	60.044	62.127	59.828	59.865	64.675	65.29	64.102	65.539	59.676	59.71	61.051	58.951	61.885	60.307	60.164	60.031	59.585	62.914	64.99	66.527	63.98
uvig_294827	53.257	55.321	56.588	56.762	54.912	51.816	54.256	52.908	54.449	55.107	62.137	50.812	54.375	56.024	54.935	70.179	68.048	62.277	59.055	67.142	66.518	59.509	59.687	59.951	60.014	61.121	61.552	61.009	60.47	62.934	59.721	59.774	64.722	65.608	64.59	65.201	59.696	59.728	61.245	59.34	61.019	61.166	60.888	60.519	60.628	63.697	65.936	65.725	62.914
uvig_322141	53.036	54.487	55.42	55.639	55.607	52.138	54.619	53.36	54.786	55.444	61.889	50.693	53.248	56.553	53.706	69.11	66.979	61.46	58.569	67.311	65.161	59.524	58.795	59.929	59.992	60.89	61.373	60.805	60.734	62.23	59.907	59.96	64.703	64.533	64.228	64.932	58.6	58.73	59.563	59.058	60.445	60.04	59.795	59.41	59.793	61.806	64.421	63.77	62.219
uvig_180847	53.423	54.85	55.924	56.283	55.85	52.086	54.537	53.399	55.033	55.624	61.567	50.626	53.946	56.536	54.258	68.218	66.849	61.211	58.485	66.932	65.231	60.125	58.653	59.978	60.042	61.788	62.315	61.153	61.389	62.333	60.88	60.948	64.879	65.19	64.651	66.041	58.921	58.997	59.783	59.346	60.316	60.277	59.795	59.554	60.035	62.531	65.043	64.2	62.938
MN929097.1	53.295	55.074	56.136	56.434	55.758	51.952	54.289	53.167	54.772	55.536	61.495	50.575	54.018	56.301	54.015	69.75	67.181	62.041	58.416	66.365	65.406	60.447	59.184	60.343	60.367	61.874	62.326	61.197	61.639	62.494	60.81	60.872	65.026	65.305	64.514	65.988	59.328	59.395	60.177	59.411	60.644	60.552	59.388	59.105	60.746	62.067	65.473	63.588	62.833
uvig_202125	53.767	55.278	56.41	56.584	56.072	52.352	54.585	53.605	55.415	55.995	61.884	50.536	54.418	56.833	54.073	70.21	67.589	62.14	58.858	66.894	65.863	60.899	59.444	60.652	60.674	62.09	62.535	61.468	61.823	62.721	61.061	61.115	65.421	65.492	64.686	66.157	59.603	59.678	60.645	59.922	61.241	60.732	60.218	60.015	60.9	62.904	65.742	64.764	63.166
uvig_10527	54.465	55.613	56.832	56.846	56.422	53.557	55.409	54.51	55.504	56.244	63.484	51.116	53.958	57.131	54.92	70.725	69.109	62.952	59.796	66.956	67.816	59.913	60.024	60.346	60.37	60.339	60.626	61.708	61.081	60.899	60.857	60.938	65.182	65.107	65.177	64.449	58.215	58.263	61.904	59.18	61.416	60.384	59.919	59.926	60.14	61.392	63.824	63.506	62.209
uvig_260784	53.855	55.527	57.261	57.094	56.241	53.424	57.355	54.317	55.234	56.333	61.862	51.065	54.629	58.536	54.545	70.386	69.577	64.757	59.84	67.617	66.742	60.558	59.623	60.475	60.596	60.351	60.77	61.648	61.734	61.18	60.845	60.918	65.251	65.565	65.011	64.483	58.549	58.677	59.321	59.872	60.455	60.719	60.511	60.146	59.873	61.205	63.272	63.173	65.266
uvig_161404	53.476	55.456	56.528	56.534	56.108	53.273	54.745	54.208	55.074	55.318	62.191	49.698	56.473	55.991	53.909	69.882	68.143	60.847	59.704	69.595	66.243	58.886	58.914	59.177	59.304	59.233	59.596	60.662	60.217	60.491	59.875	59.924	63.879	64.84	64.122	63.23	57.736	57.78	59.159	59.911	62.712	60.326	59.875	59.202	59.124	60.762	63.306	62.939	61.447
uvig_41006	53.959	56.898	58.175	57.893	57.198	54.028	56.398	55.281	56.397	57.2	61.962	51.568	55.016	57.419	55.627	68.993	67.975	62.946	59.969	69.028	65.567	60.154	58.959	60.21	60.34	59.683	60.681	61.456	61.18	61.573	60.889	60.865	64.861	65.318	64.537	64.085	58.416	58.563	59.212	59.569	61.823	60.816	60.84	60.157	60.025	61.012	63.895	63.167	63.011
uvig_418528	54.535	56.756	57.657	57.5	57.3	54.12	56.499	55.466	56.569	57.18	62.688	51.588	54.906	57.734	56.058	69.639	68.229	63.218	60.048	69.628	65.844	60.049	58.849	60.157	60.284	60.128	60.701	61.47	61.23	61.596	60.933	60.91	65.289	65.583	65.019	64.548	58.616	58.748	59.425	60.028	62.289	60.974	60.66	60.204	60.645	61.173	64.226	63.432	63.228
uvig_191786	55.665	54.953	56.518	56.407	56.186	54.075	57.669	55.592	56.261	57.089	65.378	51.465	53.283	56.746	54.648	75.996	71.038	62.98	60.517	68.553	65.995	59.781	61.892	60.308	60.393	60.205	61.034	62.293	61.493	60.848	59.965	60.017	68.539	66.982	65.697	64.468	57.764	57.814	60.275	58.356	59.635	60.645	59.442	60.018	59.286	59.424	61.759	61.915	60.274
uvig_424794	54.313	55.047	57.253	56.837	55.794	54.033	56.779	55.756	56.182	57.407	63.281	50.637	54.944	56.493	55.171	70.799	71.457	62.934	60.798	68.178	67.3	59.877	62.391	60.632	60.656	60.399	61.157	62.678	61.577	60.921	59.808	59.873	66.992	66.86	65.793	64.451	57.753	57.797	61.75	59.415	60.978	60.427	58.177	58.618	57.854	58.963	61.564	61.432	59.904
uvig_196882	55.721	56.329	59.385	59.463	56.298	54.05	58.656	56.137	56.39	58.324	64.301	53.577	55.963	58.312	55.728	70.828	71.833	63.831	60.35	70.943	67.903	61.872	62.95	63.386	63.473	61.519	61.996	64.004	62.586	64.139	60.937	60.985	69.299	68.396	67.465	65.633	59.467	59.709	61.782	62.423	63.006	63.498	62.272	61.74	61.2	59.728	62.931	62.288	61.698
uvig_109957	54.92	55.618	57.488	57.272	56.423	52.914	57.477	55.238	56.454	57.641	64.25	52.398	55.013	56.633	54.682	69.529	70.41	63.626	59.693	69.547	66.734	62.777	61.988	63.112	63.127	61.288	61.979	63.079	62.517	60.828	61.983	62.027	69.057	67.781	65.884	65.32	57.503	57.565	59.675	60.299	60.937	61.252	60.02	59.796	59.462	59.197	62.338	61.61	60.719
uvig_543893	54.545	56.086	57.16	57.312	56.575	53.627	56.6	55.656	57.18	57.513	63.59	50.866	55.406	57.088	54.91	71.171	72.26	63.598	59.836	68.549	68.405	62.249	62.076	62.375	62.397	62.429	62.965	63.449	63.358	61.674	61.903	61.965	67.05	67.39	67.24	66.484	57.977	58.022	62.385	60.811	61.795	62.143	59.166	59.309	59.336	61.13	63.175	62.73	61.874
uvig_563230	54.459	55.977	57.066	57.24	56.397	53.524	56.488	55.54	57.089	57.423	63.487	50.299	55.282	57.126	54.158	71.106	72.153	63.54	59.355	68.503	68.399	62.139	62.006	62.454	62.476	62.359	62.891	63.349	63.282	61.554	61.948	62.013	67.027	67.342	67.132	66.419	57.874	57.919	62.223	60.709	61.701	62.072	59.112	59.233	59.234	61.045	63.098	62.658	61.775
uvig_382108	55.339	56.19	59.6	58.925	57.22	54.818	57.907	56.565	58.57	58.118	65.817	52.939	55.462	57.901	56.695	67.382	69.393	62.088	60.231	66.533	65.546	64.091	64.447	63.16	63.29	63.291	63.618	64.191	64.485	63.135	62.653	62.735	68.147	68.044	67.769	67.227	59.544	59.587	62.528	60.765	61.31	64.012	60.365	60.778	60.403	62.205	64.572	64.604	62.98
uvig_421335	54.483	55.386	56.835	56.625	55.75	53.357	56.466	55.192	56.026	57.068	64.852	50.278	53.302	57.285	54.327	70.992	70.365	64.606	59.099	66.239	66.903	60.64	63.051	61.323	61.452	60.897	61.187	62.222	61.67	60.97	60.214	60.27	67.19	68.023	65.922	64.953	57.718	57.766	60.309	58.976	60.475	61.469	59.131	59.445	58.681	60.002	62.812	62.14	60.945
uvig_525309	56.267	58.095	58.957	59.772	58.679	55.7	57.108	55.495	58.356	57.713	61.954	56.638	57.103	62.297	56.399	62.572	64.682	61.194	61.245	65.139	63.638	62.267	61.647	62.512	62.604	62.124	61.455	63.005	62.052	63.056	63.766	63.814	65.789	65.191	66.102	66.284	59.462	59.59	59.863	60.372	61.427	60.881	59.255	58.732	58.765	59.393	62.002	61.779	60.492
uvig_158682	54.28	56.117	57.36	58.182	55.356	53.824	54.848	54.28	54.748	55.451	63.519	51.376	54.357	58.554	54.553	68.415	68.646	61.444	60.066	67.441	68.171	59.622	62.774	61.339	61.349	59.148	59.087	61.244	59.749	62.43	62.545	62.604	66.676	65.785	64.233	63.219	58.505	58.548	57.118	61.558	59.921	58.831	58.816	58.015	57.148	58.424	60.559	60.944	59.234
uvig_490244	55.532	56.596	58.637	58.792	59.469	56.099	58.868	57.962	60.358	59.634	62.996	52.9	56.923	58.94	55.96	69.729	72.866	63.694	63.184	68.315	66.679	63.896	63.25	63.328	63.416	63.493	62.968	64.013	63.857	62.348	62.327	62.323	69.051	68.154	67.387	67.314	59.744	59.795	61.974	61.084	62.843	65.665	62.29	61.359	61.07	62.496	64.971	65.29	63.322
uvig_152269	54.977	55.079	56.575	57.629	56.798	55.268	57.564	56.658	56.702	58.306	62.036	51.71	53.745	58.051	55.116	71.575	73.54	64.729	59.937	68.417	69.193	59.298	61.239	60.826	60.889	60.368	59.91	61.614	60.579	60.255	59.459	59.497	65.637	64.858	65.278	64.373	57.58	57.624	59.864	59.223	60.95	60.098	57.78	58.098	57.404	57.824	60.415	61.831	59.592
uvig_566406	56.505	55.669	58.641	59.353	57.485	54.947	57.894	57.251	58.567	59.222	63.073	52.916	54.741	58.487	55.793	71.085	74.642	65.014	61.34	69.451	66.809	61.772	62.259	62.493	62.621	62.377	61.886	63.6	62.39	62.719	60.9	60.951	67.96	67.372	66.714	66.373	59.233	59.405	61.104	60.02	62.015	63.386	59.906	60.172	59.464	59.391	62.377	62.578	61.426
uvig_24388	57.061	58.239	59.442	59.83	58.34	56.459	57.76	56.557	56.989	57.617	62.377	54.804	57.883	61.095	56.309	69.145	65.658	60.385	64.193	70.577	67.912	60.317	62.363	62.041	62.13	61.143	61.622	64.082	62.001	64.767	63.747	63.802	69.189	66.483	67.068	65.234	60.502	60.547	58.9	63.183	62.298	61.327	62.064	60.724	59.689	60.244	62.54	62.761	60.523
uvig_291160	53.875	53.709	55.942	56.32	54.328	53.155	55.327	54.353	54.61	56.521	60.713	49.786	53.121	56.799	53.788	68.728	70.411	61.935	57.845	66.319	66.024	59.62	61.086	60.496	60.52	60.114	59.915	61.161	60.985	60.017	59.088	59.142	66.283	65.698	64.499	64.1	56.783	56.827	60.602	58.544	59.504	59.512	57.065	57.709	56.824	57.846	59.987	60.089	59.065
uvig_165232	56.156	58.459	60.757	61.416	57.749	54.903	56.904	56.021	57.786	57.737	72.087	61.796	63.859	60.379	56.591	66.533	67.345	61.569	61.419	68.974	67.215	65.433	65.799	66.842	66.977	66.162	65.162	67.683	65.761	68.498	66.954	67.016	71.324	70.187	73.16	70.337	67.036	67.177	67.912	70.668	70.2	68.801	67.575	66.291	66.247	66.588	69.853	69.516	67.915
uvig_525744	57.288	57.142	58.894	59.436	57.503	55.252	59.672	57.172	57.976	59.427	68.299	60.207	63.384	58.76	56.454	69.59	72.622	64.094	62.055	73.31	67.605	65.207	66.589	66.953	67.073	66.276	65.679	67.687	66.49	67.097	64.705	64.752	73.263	72.245	73.544	70.245	65.246	65.378	68.739	68.379	70.761	68.579	67.219	67.865	67.22	65.984	69.248	68.883	67.625
uvig_20601	56.84	57.679	58.879	58.686	57.834	54.696	59.165	56.719	58.158	58.948	65.906	55.623	56.53	59.192	56.553	66.838	69.555	62.937	62.12	71.217	66.239	62.1	62.322	63.511	63.604	62.485	62.663	64.801	63.243	63.599	61.579	61.641	69.792	68.77	68.337	66.463	59.618	59.683	63.367	63.073	63.796	64.307	63.575	62.136	62.394	61.304	64.719	63.545	63.592
uvig_11027	55.304	57.21	58.841	58.809	57.645	53.991	56.578	55.292	56.883	57.413	64.475	53.407	57.308	58.48	56.875	65.886	64.647	59.808	59.656	68.152	63.676	61.432	59.935	61.174	61.237	62.891	63.425	62.42	62.738	64.396	61.997	62.09	66.052	67.029	65.798	66.997	61.057	61.202	61.757	61.845	62.44	62.646	62.678	61.925	61.874	64.966	67.804	66.875	65.317
uvig_8544	55.306	57.218	58.845	58.813	57.63	53.971	56.588	55.3	56.892	57.421	64.454	53.442	57.343	58.487	56.902	65.9	64.65	59.803	59.629	68.143	63.674	61.435	59.938	61.177	61.24	62.9	63.483	62.423	62.796	64.399	62	62.094	66.155	67.09	65.857	67.054	61.061	61.206	61.764	61.848	62.448	62.737	62.683	61.928	61.932	64.969	67.805	66.878	65.329
uvig_328534	49.922	50.73	51.84	51.955	52.539	50.062	53.32	52.327	53.712	53.745	55.575	48.54	49.113	52.341	51.67	55.245	53.77	55.927	53.406	54.61	54.016	55.942	56.467	57.693	57.645	56.602	56.926	58.727	57.584	56.206	55.858	55.893	61.539	59.777	61.315	59.648	52.545	52.546	53.248	53.174	53.812	54.323	53.423	53.008	53.258	53.518	56.092	55.175	53.129
uvig_296849	58.183	58.513	61.034	62.5	60.146	55.581	58.453	58.359	59.644	60.224	59.411	53.241	57.867	58.654	57.314	61.843	58.912	62.97	60.197	62.529	61.252	62.363	62.979	64.179	64.119	65.438	64.756	64.537	64.263	65.897	63.153	63.189	68.465	66.961	67.413	69.137	62.641	62.666	61.137	61.825	62.678	62.238	62.781	62.52	63.115	65.244	68.627	68.351	62.435
uvig_82633	57.16	58.428	60.485	60.247	59.174	54.442	57.987	56.994	58.686	58.824	58.812	53.099	57.421	58.709	57.55	62.17	57.15	61.122	58.285	62.536	60.312	63.125	61.56	63.114	63.057	65.07	65.591	64.575	64.728	64.87	63.592	63.634	67.345	66.338	67.064	68.924	61.743	61.753	59.712	61.518	61.743	62.121	62.459	62.498	62.267	65.783	69.217	67.335	63.384
uvig_307168	56.903	58.769	61.016	60.816	59.03	53.653	57.194	56.143	57.825	58.26	58.815	52.547	58.779	58.247	56.823	61.775	58.495	61.294	58.747	63.978	59.882	62.433	61.498	63.076	63.019	64.364	64.677	64.177	64.069	65.594	62.7	62.748	67.647	66.865	66.785	68.275	62.081	62.272	60.475	62.328	62.316	64.003	64.615	62.597	62.859	65.522	69.634	67.325	64.011
uvig_300400	56.953	58.817	61.062	60.863	59.073	53.696	57.234	56.182	57.875	58.309	58.865	52.597	58.83	58.297	56.866	61.825	58.546	61.344	58.788	64.028	59.932	62.484	61.549	63.128	63.071	64.414	64.73	64.23	64.121	65.645	62.753	62.8	67.691	66.916	66.836	68.325	62.13	62.321	60.516	62.377	62.365	64.052	64.665	62.647	62.908	65.571	69.685	67.376	64.064
uvig_303338	56.903	58.769	61.016	60.816	59.03	53.653	57.194	56.143	57.825	58.26	58.815	52.547	58.779	58.247	56.823	61.775	58.495	61.294	58.747	63.978	59.882	62.433	61.498	63.076	63.019	64.426	64.74	64.177	64.069	65.655	62.7	62.748	67.647	66.865	66.785	68.337	62.139	62.331	60.475	62.328	62.316	64.003	64.615	62.597	62.859	65.583	69.695	67.385	64.011
uvig_294736	54.662	55.434	57.446	57.345	56.924	52.449	55.788	54.626	56.55	56.884	56.951	50.136	54.114	56.162	55.599	60.079	55.414	66.879	62.023	65.918	64.594	61.675	60.287	61.706	61.645	63.183	64.105	62.894	63.36	64.006	62.3	62.35	66.229	65.41	66.114	66.996	59.262	59.364	56.692	58.551	59.871	58.327	59.361	59.875	59.531	63.106	65.808	63.927	60.559
OP172640.1	53.666	55.511	57.467	57.344	56.549	51.967	55.471	54.214	56.188	56.582	57.893	51.568	54.767	56.667	55.411	59.453	55.528	59.299	56.975	60.15	57.222	60.433	59.228	60.515	60.454	62.183	62.997	61.765	61.997	62.332	60.644	60.659	63.631	62.274	63.804	65.818	58.856	59.049	57.16	58.876	59.332	58.853	59.164	59.704	59.234	62.908	66.302	64.525	59.641
uvig_289694	52.915	54.214	56.254	56.104	55.174	51.089	55.841	54.828	56.25	56.993	62.259	56.724	59.378	55.447	56.298	58.12	55.974	60.275	54.327	57.759	56.791	64.235	62.807	64.08	64.018	65.497	66.611	64.991	65.897	64.873	62.898	62.921	68.47	66.826	69.266	68.99	63.175	63.365	62.197	62.973	62.224	64.118	62.834	63.407	63.606	66.259	69.811	68.11	63.176
uvig_209498	54.222	56.319	58.397	58.51	57.521	53.707	56.409	55.473	57.371	57.678	58.067	52.278	54.839	57.293	56.981	59.297	55.241	60.019	55.523	59.563	57.873	60.715	59.188	60.236	60.175	62.212	62.659	61.497	62.237	62.935	61.03	61.075	64.948	63.803	64.317	65.892	59.145	59.332	57.2	59.357	59.497	59.175	59.78	60.226	60.123	63.215	66.151	65.129	60.386
uvig_325172	53.385	54.059	56.193	56.192	55.04	50.994	54.396	53.186	54.905	55.751	55.847	49.952	53.223	55.558	54.408	58.162	54.488	57.386	54.755	58.669	56.059	60.496	59.258	60.275	60.214	61.961	62.991	61.92	62.041	62.411	60.725	60.741	64.476	63.147	64.103	65.578	58.047	58.241	55.988	58.051	58.589	57.111	58.276	58.543	58.402	61.33	63.985	62.594	58.906
uvig_20623	54.952	55.116	57.534	57.442	55.98	52.111	55.088	53.947	55.63	55.984	57.651	50.318	54.172	56.133	56.205	59.44	55.4	59.381	55.551	59.227	58.176	61.263	60.833	61.34	61.279	62.808	63.863	62.753	62.78	63.079	61.83	61.879	65.136	64.212	64.683	66.379	58.982	59.029	58.064	58.475	58.954	57.983	59.369	60.348	59.071	64.162	65.351	65.403	60.232
uvig_87607	55.045	55.149	57.476	57.524	56.066	52.199	55.17	54.028	55.716	56.067	57.728	50.244	54.265	56.055	56.288	59.522	55.395	59.469	55.637	59.309	58.184	61.208	60.782	61.264	61.202	62.98	63.797	62.688	62.715	63.015	61.772	61.821	65.299	64.37	64.688	66.458	59.06	59.107	58.201	58.555	59.033	57.928	59.448	60.426	59.151	64.24	65.428	65.479	60.314
uvig_431883	64.706	63.206	65.159	66.221	68.103	64.972	62.522	63.566	62.304	66.339	66.587	59.935	63.471	62.652	63.746	63.446	61.278	68.22	67.332	62.178	65.942	65.801	68.357	67.496	67.511	67.562	67.047	68.095	68.042	68.282	67.918	67.912	72.547	71.832	73.076	71.523	67.233	67.263	60.992	64.629	62.963	64.489	63.964	65.442	63.666	65.393	66.009	66.591	64.283
uvig_157184	61.899	63.422	64.619	64.485	64.623	59.912	63.306	62.575	64.976	64.29	63.174	54.575	61.728	63.752	61.137	64.74	58.749	65.276	62.502	63.794	62.518	71.65	70.186	71.495	71.491	73.624	74.296	72.805	73.369	73.431	71.74	71.737	74.153	73.312	75.275	77.517	68.201	68.209	64.101	67.073	68.486	67.067	68.292	69.27	68.168	73.396	76.621	74.502	68.865
uvig_193025	62.923	62.385	63.389	63.165	64.971	61.946	64.146	63.452	65.258	65.118	62.729	55.262	60.697	64.261	60.513	65.114	60.284	66.037	62.494	64.89	63.137	70.2	70.084	70.169	70.167	70.754	71.84	72.4	72.18	71.083	71.639	71.606	75.424	73.412	75.234	74.609	65.391	65.454	62.172	65.406	67.111	65.222	66.814	67.546	66.531	69.843	72.313	71.294	67.229
uvig_332538	45.123	43.863	44.396	44.583	46.752	48.276	44.895	45.528	44.97	45.499	40.007	47.345	42.144	39.975	45.589	35.557	34.102	34.747	39.203	35.599	34.89	36.174	36.932	35.53	35.551	36.278	36.899	37.284	37.051	37.427	36.545	36.573	33.689	33.349	33.663	32.93	41.572	41.575	40.784	42.214	41.217	40.924	41.271	43.189	42.745	39.728	36.267	35.632	39.434
uvig_330908	49.61	49.326	49.824	49.58	52.136	50.574	50.795	50.556	52.42	50.367	52.856	56.967	55.011	51.304	56.508	52.244	47.755	51.146	50.934	49.999	50.186	52.142	51.231	51.658	51.657	52.16	53.318	53.887	53.874	51.475	52.657	52.64	47.146	47.069	47.382	47.301	48.554	48.556	48.572	50.306	49.551	50.156	50.027	49.389	50.11	51.897	52.938	51.603	52.002
uvig_232509	51.683	50.386	50.856	50.624	52.508	51.306	51.374	51.179	53.039	51.04	53.209	56.593	54.933	51.927	56.862	51.222	47.674	52.096	50.389	51.012	51.569	52.954	52.161	52.542	52.551	53.189	54.248	54.827	55.177	52.877	54.155	54.107	47.82	46.303	48.257	48.198	49.981	49.983	49.099	51.623	49.575	51.138	51.038	50.699	51.205	53.046	53.768	52.747	51.932
uvig_322884	51.245	50.671	51.078	50.966	52.223	51.823	50.86	50.724	52.722	50.528	53.802	56.955	55.37	53.432	56.45	52.998	48.114	50.983	50.08	50.074	52.299	53.19	52.334	52.773	52.774	53.124	53.833	54.427	54.408	52.822	53.785	53.834	47.603	47.519	47.966	48.16	50.031	50.033	49.856	51.867	51.219	51.431	51.1	50.718	51.366	52.956	53.887	52.625	54.11
uvig_66068	51.983	51.182	51.62	51.226	52.862	52.193	51.367	51.055	52.986	51.564	53.615	56.703	55.169	52.842	55.478	51.368	48.153	52.177	53.579	51.313	52.398	54.186	53.01	53.395	53.399	54.036	55.781	56.375	56.142	54.129	55.578	55.628	49.034	47.326	49.188	49.027	50.278	50.28	49.51	52.198	50.355	51.662	51.068	51.141	51.82	53.435	54.101	53.359	53.025
uvig_93077	51.44	50.961	52.599	52.117	52.845	51.727	51.533	51.495	53.773	51.656	55.272	57.972	55.189	52.95	55.166	53.178	50.498	54.236	53.018	52.238	53.277	55.535	55.178	55.576	55.576	53.814	53.969	55.995	54.51	53.643	54.419	54.468	50.805	47.792	49.359	48.906	50.663	50.665	49.758	53.097	51.596	53.545	53.065	51.766	51.776	53.358	54.166	53.502	52.527
uvig_95660	51.388	50.909	52.548	52.066	52.794	51.675	51.482	51.444	53.721	51.605	55.217	57.919	55.136	52.899	55.114	53.126	50.441	54.184	52.967	52.186	53.224	55.528	55.171	55.569	55.569	53.761	53.915	55.94	54.456	53.59	54.412	54.46	50.798	47.785	49.306	48.852	50.612	50.614	49.706	53.046	51.545	53.494	53.014	51.715	51.725	53.305	54.114	53.45	52.475
uvig_292874	56.917	56.635	55.738	55.676	60.792	59.888	55.944	55.789	57.617	56.677	54.004	62.991	56.4	54.052	60.014	48.433	44.685	46.491	51.255	47.87	46.953	49.335	47.723	48.351	48.361	48.97	50.234	50.78	50.618	48.582	50.241	50.282	44.451	44.905	45.004	44.255	50.962	50.965	51.985	54.981	54.054	54.763	54.42	54.118	54.51	51.539	49.042	48.11	51.412
uvig_147353	59.351	60.117	58.128	58.065	63.125	63.564	59.211	59.024	60.915	59.521	56.545	65.558	60.3	56.568	62.572	49.274	45.363	50.068	52.522	49.816	48.874	51.872	49.893	50.827	50.836	51.146	52.628	52.977	52.946	50.64	52.15	52.159	46.361	47.363	47.496	46.495	53.308	53.31	54.189	57.273	56.355	56.781	56.458	56.448	57.321	54.038	51.307	49.769	53.832
uvig_227374	61.149	60	59.149	58.861	65.394	63.03	60.799	60.157	62.299	60.564	58.473	69.9	62.165	57.114	64.973	50.604	46.375	50.731	54.128	50.147	49.914	52.294	50.662	51.322	51.333	52.852	54.107	54.504	54.487	52.531	53.669	53.704	48.167	48.666	49.147	48.092	54.727	54.73	55.656	58.846	57.569	58.433	58.257	57.851	59.291	55.732	52.949	51.233	56.291
uvig_324368	56.452	56.165	56.369	55.364	61.134	61.923	57.979	58.245	58.063	58.747	61.863	64.32	65.14	59.012	63.698	54.049	51.695	51.847	60.345	54.841	52.387	53.587	55.33	54.177	54.08	53.945	55.765	56.575	55.987	55.578	55.425	55.466	49.689	50.549	50.818	49.292	54.278	54.546	52.15	53.679	53.33	53.029	53.545	55.376	52.937	54.92	55.683	54.632	55.668
uvig_482700	63.036	60.179	59.909	60.173	63.215	63.96	61.735	60.023	62.008	60.549	58.405	65.956	62.536	55.248	63.173	50.206	46.784	50.473	54.49	52.669	50.42	53.578	52.811	52.984	53.012	52.901	54.037	54.776	54.993	54.462	53.865	53.915	50.326	49.692	49.63	48.447	58.565	58.532	60.196	62.206	60.699	59.598	62.924	63.712	62.749	59.287	55.826	54.108	58.189
uvig_218960	54.886	51.406	51.838	51.65	55.214	57.067	52.899	53.008	52.906	53.831	61.808	69.756	64.775	53.677	62.147	48.277	46.634	47.151	53.249	49.603	47.738	53.496	54.303	53.253	53.159	53.278	54.526	55.196	54.791	55.041	54.149	54.191	49.491	48.821	52.32	48.774	58.181	58.4	55.548	58.301	56.557	54.509	56.418	58.728	57.675	58.662	55.788	54.732	58.433
uvig_75975	56.855	53.696	53.801	54.63	57.568	59.394	55.316	55.219	54.789	55.948	57.339	69.033	59.96	58.588	65.201	50.027	48.529	50.48	54.055	52.002	50.191	51.172	53.1	51.959	51.701	52.573	52.885	53.733	53.284	53.566	52.59	52.635	47.419	47.324	48.423	47.656	54.297	54.52	51.536	54.406	52.937	51.853	53.167	54.986	54.158	54.535	52.327	51.469	54.491
uvig_201093	65.224	64.829	61.823	62.001	64.939	67.904	63.178	63.428	63.552	63.673	53.656	61.159	57.327	54.523	60.001	46.798	44.923	46.938	50.864	48.076	47.988	49.714	50.716	48.806	48.714	49.769	49.877	50.526	50.95	50.129	50.582	50.624	45.295	44.76	45.178	44.54	55.007	55.23	54.414	57.13	55.407	54.087	56.034	57.601	56.418	53.413	48.952	47.967	52.678
uvig_226110	64.147	59.964	58.86	57.512	61.12	64.724	60.652	61.113	58.932	59.142	54.593	63.133	58.282	54.977	61.038	47.144	45.393	47.692	51.543	48.373	47.667	49.32	50.679	49.323	49.071	49.437	50.524	51.277	50.863	50.883	50.147	50.19	45.405	44.534	45.571	44.766	57.025	57.029	54.919	56.932	55.49	54.881	56.102	57.914	57.098	53.658	49.078	48.596	53.351
uvig_237539	61.423	59.102	59.635	57.883	62.588	65.766	61.581	61.672	60.961	59.47	56.116	64.698	58.871	55.032	60.603	49.617	46.324	50.001	52.547	49.292	50.126	50.022	50.209	50.059	50.087	51.083	51.696	52.458	52.043	50.881	51.533	51.583	46.465	46.82	47.384	46.259	57.637	57.641	56.774	58.807	58.079	57.058	57.642	58.543	58.865	55.522	50.932	50.411	55.735
uvig_214244	56.628	52.458	53.131	53.496	56.049	58.417	54.491	54.663	54.64	54.896	54.469	65.674	58.972	57.252	62.809	50.318	47.364	49.662	50.153	47.994	50.312	49.792	51.417	49.692	49.598	50.376	51.078	52.061	51.57	51.727	50.822	50.865	46.452	46.539	46.583	45.643	52.342	52.346	50.749	52.623	52.059	50.659	51.594	53.387	52.739	52.776	49.61	49.446	53.178
uvig_246571	56.624	52.898	53.824	51.889	57.566	60.064	55.746	56.191	54.848	54.045	58.075	68.227	61.666	53.123	65.012	49.355	47.342	50.153	55.607	50.767	49.971	51.333	51.404	51.618	51.349	52.325	53.125	53.88	53.765	52.183	52.856	52.898	47.503	46.409	48.226	47.407	53.868	53.868	51.313	52.914	52.598	49.856	51.853	52.926	53.263	54.011	52.96	51.878	53.297
uvig_231010	54.681	59.563	57.383	58.356	61.025	62.146	59.642	60.311	61.181	60.047	48.744	57.056	52.149	48.893	54.983	45.253	42.567	44.867	45.058	44.881	46.714	46.363	46.633	46.059	46.008	46.441	46.764	47.054	47.187	45.799	46.649	46.695	41.096	40.361	41.06	41.328	50.632	50.637	52.162	53.387	52.917	52.164	54.065	53.907	54.291	50.369	45.73	45.574	50.152
uvig_311740	56.532	54.339	55.216	54.158	57.252	60.553	57.976	57.866	56.614	55.67	50.99	58.753	53.56	50.76	55.448	46.965	44.968	46.79	48.935	46.894	46.848	47.116	47.272	47.004	46.91	47.019	47.957	48.666	48.264	46.898	47.342	47.383	42.859	42.201	43.026	42.26	53.504	53.509	52.519	53.983	53.38	52.871	54.659	54.51	54.262	50.911	46.715	46.644	51.691
uvig_235575	60.299	57.145	56.645	58.003	60.386	60.03	59.327	56.738	58.404	61.064	54.228	61.786	55.576	58.019	64.672	50.283	48.132	50.044	52.764	50.243	50.253	51.544	51.497	50.329	50.078	49.999	50.736	51.659	51.205	51.584	50.647	50.694	46.643	47.023	46.599	45.981	54.863	55.079	55.145	57.248	58.692	55.045	56.677	58.295	58.875	53.759	52.034	52.904	55.136
uvig_289411	58.059	56.957	54.898	55.048	60.3	60.458	58.098	57.125	59.968	59.004	53.478	63.334	56.948	53.273	61.046	47.216	44.721	48.538	49.982	47.231	47.435	50.644	48.524	49.223	48.973	48.83	49.807	50.589	50.248	48.45	49.318	49.358	44.75	43.995	45.807	44.467	52.628	52.856	53.934	55.871	55.333	54.334	55.449	55.212	57.63	52.258	48.395	48.612	53.599
uvig_286634	59.033	57.897	57.17	58.311	60.913	60.67	58.287	58.485	58.78	59.148	61.729	68.532	65.009	55.9	61.999	47.641	45.975	47.893	50.929	47.989	48.509	54.816	56.006	54.619	54.696	54.566	55.022	55.999	55.402	55.912	54.897	54.937	50.461	49.82	52.979	49.744	62.609	62.611	62.987	64.61	63.065	61.768	63.759	65.589	64.758	61.755	56.726	56.07	61.178
uvig_7359	62.12	57.766	58.616	58.599	64.083	63.993	61.902	60.498	60.589	60.772	63.831	74.479	66.702	55.53	63.371	48.814	47.822	48.798	54.27	52.534	49.565	53.652	54.948	53.496	53.405	54.155	54.764	55.813	55.162	55.795	54.388	54.243	51.992	50.644	53.106	48.622	62.994	63.211	62.742	65.398	63.821	63.254	65.745	67.19	66.105	60.365	56.34	55.364	60.249
uvig_233626	61.008	60.223	55.144	55.613	59.434	60.845	57.69	56.963	58.22	57.038	53.385	61.189	55.328	54.789	58.843	47.137	44.754	48.179	50.658	46.477	48.412	48.372	48.316	48.704	48.455	48.749	48.914	49.67	49.339	47.984	48.595	48.651	44.086	43.219	44.749	44.284	52.463	52.684	53.978	55.398	55.675	54.476	55.185	55.601	55.525	52.493	49.949	48.349	53.228
uvig_234849	60.988	60.203	55.115	55.587	59.404	60.841	57.656	56.925	58.19	57.011	53.369	61.17	55.488	54.769	58.824	47.117	44.735	48.168	50.648	46.45	48.397	48.351	48.298	48.685	48.437	48.729	48.894	49.65	49.31	47.958	48.568	48.624	44.053	43.191	44.72	44.266	52.434	52.655	53.966	55.377	55.653	54.452	55.166	55.58	55.502	52.472	49.929	48.416	53.208
uvig_230653	55.43	56.192	55.285	55.365	61.07	60.498	57.01	57.063	58.563	57.037	56.982	69.317	61.739	54.395	64.549	49.154	46.894	49.804	54.332	49.783	49.165	50.838	50.118	50.601	50.341	51.345	52.159	52.96	52.467	50.858	51.67	51.709	46.401	46.152	47.66	46.554	53.059	53.063	52.318	54.211	53.628	53.826	52.734	53.279	54.492	52.574	52.109	50.76	53.069
uvig_233901	59.341	59.247	53.524	53.41	59.091	59.351	55.499	55.723	58.623	56.776	52.638	61.579	56.184	51.944	57.614	46.52	42.589	46.025	48.912	45.475	45.408	48.012	45.441	45.748	45.659	46.9	47.721	48.161	48.305	46.705	47.885	47.922	42.585	43.016	43.206	42.404	50.547	50.551	52.041	53.895	53.689	53.387	53.16	53.676	56.132	51.462	47.557	48.186	51.554
uvig_229159	57.313	54.846	50.757	50.67	55.935	56.056	52.955	52.004	53.248	52.08	53.623	64.946	58.403	54.669	60.008	46.346	45.241	49.132	50.524	48.472	47.23	49.448	48.607	48.943	48.685	49.615	50.259	50.702	50.672	49.192	50.111	50.153	44.45	44.024	45.582	45.044	50.005	50.01	49.215	51.64	50.285	50.704	52.216	50.943	51.891	52.447	49.061	48.105	53.378
uvig_291161	58.323	56.966	57.397	56.665	60.454	60.757	57.644	57.504	60.362	57.512	54.117	64.293	57.824	53.047	59.266	48.847	46.705	48.309	52.921	48.92	48.788	51.557	49.672	49.716	49.723	50.381	51.003	51.528	51.412	49.342	50.58	50.621	45.471	44.637	45.972	45.896	53.323	53.325	55.071	56.497	55.977	56.511	56.83	56.628	57.03	54.093	50.033	49.18	53.918
uvig_337262	60.206	57.038	57.737	57.478	60.793	61.653	58.472	58.719	60.496	58.396	54.948	66.7	58.388	54.119	60.629	49.167	46.643	49.436	53.43	49.012	48.119	51.217	50.278	49.882	49.787	50.832	51.59	52.188	51.932	50.935	51.071	51.111	46.067	47.313	46.79	46.346	54.169	54.162	55.213	56.988	56.521	56.465	56.632	57.835	57.948	54.198	49.574	48.946	54.49
uvig_296448	58.838	56.843	58.43	56.504	61.986	62.911	59.375	59.588	59.158	57.6	54.949	67.582	59.415	54.988	61.418	48.643	44.946	48.979	55.397	48.394	48.364	49.986	49.299	49.91	49.657	49.946	50.835	51.598	51.239	50.171	50.668	50.707	45.88	46.406	46.671	45.544	55.959	56.182	54.874	57.082	56.035	54.76	56.67	56.63	57.015	53.711	49.452	48.816	54.004
uvig_308401	58.655	56.835	56.291	56.186	61.938	60.256	57.079	57.206	59.136	57.729	55.113	67.184	59.394	55.086	61.885	48.845	44.305	48.949	55.754	48.096	48.001	50.606	49.717	49.851	49.602	50.459	51.685	51.963	51.975	50.417	51.352	51.314	45.971	46.349	46.52	46.053	53.78	53.995	55.171	57.338	56.884	55.237	56.692	56.553	57.676	54.562	50.326	49.203	54.166
uvig_330683	59.743	59.615	54.413	54.796	60.014	59.452	56.367	56.343	57.441	56.63	51.36	62.666	57.125	51.811	58.782	46.586	45.55	44.73	51.317	48.073	44.391	46.969	46.92	46.97	47	47.313	48.201	48.684	48.565	47.44	47.778	47.819	43.712	44.343	43.685	43.027	51.633	51.637	52.291	54.478	54.452	53.915	55.317	54.665	54.926	51.025	47.339	46.203	50.848
uvig_226878	57.379	56.398	57.033	57.024	60.813	61.573	57.893	58.414	58.418	59.094	55.97	66.269	60.254	55.873	64.384	50.044	47.992	49.427	54.236	50.703	49.109	50.032	51.229	49.732	49.585	50.311	51.541	52.347	51.838	51.765	50.669	50.708	46.585	45.957	47.189	45.505	54.383	54.583	51.814	54.27	52.901	53.973	52.972	55.319	54.509	53.493	50.955	50.317	53.152
uvig_399473	60.255	58.193	57.722	58.11	63.108	62.111	58.922	59.09	60.506	58.994	55.949	67.713	60.193	53.109	62.718	48.131	45.634	49.734	52.474	47.802	48.634	50.131	49.803	50.056	49.799	50.416	51.074	51.69	51.718	49.696	51.067	51.116	45.799	45.134	46.622	45.912	54.711	54.716	56.33	57.655	56.56	56.303	56.626	57.257	58.167	54.656	50.292	50.141	54.404
uvig_400866	60.285	58.253	57.746	58.133	63.166	62.166	58.98	59.148	60.57	59.055	56.012	67.769	60.213	53.168	62.776	48.345	45.742	49.755	52.531	47.861	48.663	50.172	49.837	50.09	49.834	50.45	51.111	51.726	51.751	49.732	51.101	51.15	45.776	45.111	46.598	45.889	54.724	54.728	56.345	57.672	56.614	56.325	56.643	57.274	58.189	54.673	50.319	50.179	54.424
uvig_327135	59.945	57.744	56.092	56.965	62.877	62.881	58.23	58.901	59.897	58.809	55.389	66.13	60.856	53.242	61.472	47.519	46.564	48.07	53.595	48.909	47.481	50.099	49.753	49.851	49.597	50.344	51.355	52.032	51.8	50.272	51.272	51.315	46.261	45.36	46.612	45.726	54.219	54.223	55.331	57.333	56.162	56.735	57.314	56.999	57.729	54.206	49.641	49.526	53.138
uvig_230248	58.656	56.988	55.335	55.747	62.787	61.059	59.093	57.941	59.57	58.313	55.755	66.349	60.672	54.627	62.806	48.539	47.285	49.749	54.256	50.454	48.448	49.12	49.06	49.217	49.241	49.905	51.264	52.07	51.803	49.942	50.873	50.721	45.487	45.461	46.689	45.109	54.235	54.018	54.852	56.852	55.831	55.393	57.565	56.116	56.885	53.465	49.853	48.478	54.008
uvig_238730	58.168	57.239	55.404	55.497	62.854	61.073	58.822	57.871	59.116	58.157	54.671	66.609	60.449	56.234	62.182	48.465	47.566	49.231	53.466	49.615	47.927	49.367	48.753	49.391	49.139	49.509	51.018	51.666	51.54	49.705	50.979	50.827	45.562	45.144	46.237	44.174	54.063	53.845	54.798	57.201	55.783	55.539	57.684	56.198	56.888	53.792	49.276	48.788	54.365
uvig_125970	58.505	57.439	55.621	56.123	62.096	60.869	57.366	57.63	59.375	58.272	55.255	66.929	59.417	53.649	61.528	47.355	44.594	48.112	54.226	47.688	48.094	50.279	49.328	49.427	49.455	50.361	50.924	51.38	51.276	49.465	51.06	51.108	46.034	45.05	46.075	45.858	54.134	54.358	55.16	57.588	56.53	55.694	56.507	56.841	57.648	54.131	50.002	49.318	53.818
uvig_245807	59.903	58.536	57.335	57.652	62.455	62.466	58.464	58.831	59.578	58.999	56.224	65.675	60.151	53.508	62.114	48.568	46.674	48.206	52.968	49.297	48.288	50.05	50.481	50.182	49.92	49.657	49.955	50.76	50.556	50.21	49.989	50.029	45.542	44.42	45.694	43.901	55.086	55.091	55.735	57.885	56.369	55.268	56.299	57.928	57.853	54.227	49.951	49.783	53.757
uvig_248995	63.302	58.832	59.407	60.003	63.586	64.895	60.303	60.688	60.647	60.601	58.097	65.721	62.099	55.311	64.381	49.134	47.398	50.794	54.591	50.133	49.619	51.935	52.818	51.38	51.286	52.151	53.38	54.129	53.955	54.067	53.196	53.234	48.419	47.969	48.62	47.075	58.12	58.107	57.124	59.806	56.99	57.59	59.053	60.442	59.988	56.657	51.713	51.086	56.041
uvig_539421	57.755	58.102	56.367	57.617	62.731	61.142	57.532	58.117	59.52	58.884	56.158	65.994	60.152	55.261	62.119	48.944	45.243	49.831	52.371	48.907	48.801	50.003	49.14	49.681	49.427	50.367	51.165	51.646	51.464	49.93	51.071	51.085	45.975	46.67	46.549	45.93	52.64	52.649	53.661	56.336	55.285	56.202	55.467	55.732	55.963	52.76	50.028	49.057	52.597
uvig_336302	60.541	58.132	58.621	58.457	62.774	62.417	59.728	59.772	60.073	60.048	55.788	66.777	58.704	55.729	63.337	49.312	47.083	48.745	53.403	49.933	47.647	50.201	51.299	49.833	49.739	50.535	51.906	52.639	52.211	51.532	51.406	51.449	46.647	47.121	47.204	45.793	56.01	56.233	55.534	58.259	56.41	55.784	57.255	59.135	58.269	54.762	50.226	49.298	54.57
uvig_232168	57.809	63.269	61.845	61.923	66.502	66.762	61.647	63.099	63.789	63.212	58.733	70.297	63.623	57.062	65.61	51.272	47.422	51.057	56.97	51.249	51.727	53.21	52.129	52.415	52.424	53.304	54.059	54.665	54.434	52.589	53.85	53.901	48.418	49.612	49.505	48.561	56.546	56.433	53.823	56.596	55.844	54.107	55.36	55.731	56.75	56.611	52.87	52.113	57.223
uvig_310575	61.604	63.556	62.819	62.634	68.617	66.28	63.365	63.429	65.491	63.906	56.81	66.801	59.479	55.95	62.298	49.362	45.497	49.88	52.57	48.902	48.764	52.622	51.191	51.295	51.318	52.583	53.397	53.796	53.737	51.608	53.427	53.463	47.6	47.268	48.03	47.938	55.594	55.598	57.508	59.777	58.182	57.513	58.188	59.079	60.257	56.348	51.929	50.338	56.917
uvig_190283	51.385	51.046	50.79	50.851	55.966	55.267	51.607	52.013	53.093	52.158	55.82	68.556	60.972	52.217	62.177	49.334	47.324	52.132	57.893	51.096	51.004	52.83	52.243	52.478	52.487	53.164	53.908	54.695	54.275	53.05	53.767	53.806	48.741	48.49	49.444	48.63	51.253	51.487	48.872	51.574	50.055	50.832	50.443	51.084	51.861	52.112	51.514	50.894	52.177
uvig_209811	49.963	49.488	49.475	49.434	53.36	52.934	49.591	49.913	50.823	49.885	54.444	65.985	59.936	49.709	61.097	46.229	43.962	48.021	53.407	46.683	47.423	48.723	48.882	49.011	49.021	48.839	49.491	50.306	49.872	48.823	49.07	49.116	44.625	44.142	45.178	44.597	47.861	47.863	46.215	48.125	47.345	47.842	48.098	48.025	48.919	49.161	49.027	48.66	49.585
uvig_562503	58.655	57.662	57.631	58.228	62.494	58.981	56.739	55.328	55.446	58.355	62.729	71.338	63.26	61.488	71.122	55.079	52.142	54.731	57.968	55.829	55.687	55.865	57.35	55.698	55.601	55.95	56.895	57.747	57.462	57.345	56.846	56.897	51.833	51.492	51.902	50.967	55.576	55.806	53.223	56.305	54.766	55.9	55.158	57.195	56.391	56.342	57.206	56.15	57.486
uvig_547492	56.667	55.934	55.914	56.607	60.875	61.033	57.189	57.557	57.637	57.782	61.261	72.339	64.655	59.448	68.965	53.006	49.807	53.077	57.068	53.422	53.649	53.615	55.104	53.423	53.326	53.819	54.734	55.436	55.127	55.161	54.559	54.608	49.666	49.871	50.04	48.879	53.974	54.203	50.966	54.111	52.312	53.738	52.704	55.028	54.186	54.334	54.731	53.638	55.288
uvig_561552	57.136	56.317	55.988	56.842	60.615	60.915	57.209	57.406	57.561	57.692	61.771	71.656	64.328	59.69	69.401	53.295	50.19	53.668	57.047	53.661	54.247	54.231	55.587	54.032	53.936	54.401	55.319	56.05	55.739	55.622	55.176	55.116	50.291	50.39	50.571	49.383	54.21	54.437	51.358	54.362	52.584	53.849	52.983	55.276	54.594	54.748	55.271	54.138	55.539
uvig_13042	55.656	54.754	56.504	56.441	60.557	59.738	55.902	55.762	56.871	56.609	60.078	70.434	64.47	57.357	67.97	51.59	51.701	51.351	56.235	53.469	52.164	53.622	53.947	52.566	52.469	53.627	53.609	54.494	53.978	54.386	53.27	53.319	49.42	48.453	49.179	48.846	52.895	53.126	50.289	52.897	51.267	54.147	52.594	54.06	52.762	53.025	53.267	52.552	53.318
uvig_7863	54.747	54.491	55.395	56.281	60.064	59.869	55.037	56.016	56.689	56.817	59.023	69.295	64.058	55.639	67.025	50.409	51.602	51.161	56.442	52.884	51.355	52.421	53.823	52.15	52.056	52.658	51.847	53.093	52.322	53.234	51.791	51.828	48.319	47.357	47.966	47.856	52.243	52.461	49.466	52.187	50.956	53.274	51.463	52.438	51.701	51.772	52.059	52.619	52.216
uvig_564453	52.318	52.477	54.617	53.265	56.157	59.719	55.388	56.175	53.922	54.517	56.911	67.191	61.296	54.113	64.62	49.874	47.331	49.624	53.798	50.68	50.036	48.87	50.768	49.271	49.281	49.437	49.926	51.103	50.229	51.164	49.778	49.816	45.939	46.918	46.275	44.916	52.186	52.397	46.853	49.8	49.068	49.113	48.276	50.616	49.37	49.413	50.114	50.006	50.048
uvig_147080	54.98	54.544	57.531	55.759	59.21	62.12	58.353	58.638	56.587	56.87	59.166	70.515	64.32	57.269	67.78	52.169	49.496	51.851	56.732	52.92	52.245	51.596	53.374	51.803	51.812	52.108	53.101	54.22	53.422	53.922	52.483	52.534	48.237	49.236	48.863	47.433	54.899	55.12	49.364	52.185	51.626	51.337	50.824	52.947	51.778	52.003	52.76	52.456	52.883
uvig_295113	56.634	55.18	58.35	56.508	58.706	64.043	59.028	59.581	57.67	57.502	59.172	70.161	62.414	57.931	67.589	52.454	49.948	52.793	55.965	53.114	52.826	52.983	54.623	53.058	53.069	53.514	53.899	54.884	54.269	54.446	53.572	53.625	49.302	49.681	49.432	48.656	55.625	55.85	50.35	53.014	52.77	52.529	51.76	54.07	52.874	53.215	53.909	53.643	54.603
uvig_290540	54.904	53.711	54.798	55.137	58.748	59.301	55.727	55.845	56.047	55.812	58.953	69.223	63.813	55.65	67.013	52.636	49.48	51.724	55.35	52.322	52.524	52.17	53.327	51.739	51.747	52.352	53.136	53.856	53.663	53.925	53.055	53.101	48.646	49.472	48.831	47.793	51.925	51.925	49.855	51.731	50.9	51.894	51.074	53.11	52.147	52.609	53.034	52.682	53.395
uvig_464996	55.854	54.632	55.874	55.94	59.807	61.227	56.816	57.318	57.269	57.055	60.079	71.027	64.932	57.254	68.509	52.913	49.9	52.71	58.625	53.246	52.734	52.746	54.182	52.641	52.651	53.169	53.998	54.794	54.393	54.649	53.597	53.646	49.248	50.276	49.589	48.469	53.23	53.232	50.223	52.529	52.054	52.526	51.688	53.693	52.839	53.29	53.883	53.094	54.097
uvig_170002	54.768	55.002	54.228	54.443	59.944	59.003	55.489	55.822	57.175	55.733	60.153	73.994	65.548	57.081	68.481	53.381	48.697	52.443	56.284	52.311	51.97	53.731	52.58	53.102	53.109	53.938	55.218	55.842	55.549	54.197	54.663	54.712	49.257	50.028	50.401	49.112	51.893	51.794	50.269	53.308	52.47	53.141	52.421	52.659	53.512	54.135	53.974	52.852	54.545
uvig_502464	55.479	54.459	54.675	55.493	59.441	59.27	55.24	55.685	55.922	56.428	59.675	70.784	63.195	56.2	68.784	51.342	49.749	52.215	57.086	53.171	51.556	52.175	53.743	53.065	53.074	53.056	53.976	54.869	54.195	53.924	53.088	53.141	48.948	48.32	48.876	48.163	52.065	52.106	49.84	51.836	51.579	52.333	51.991	52.806	52.041	52.194	52.956	52.554	52.994
uvig_334798	54.802	55.759	56.826	54.943	60.189	61.896	59.373	58.631	57.716	56.302	60.329	71.754	65.407	58.793	68.805	53.338	50.355	55.155	57.764	53.956	54.094	54.032	53.317	53.614	53.623	54.075	55.215	55.887	55.553	54.134	54.783	54.826	48.799	48.247	50.263	49.4	54.282	54.282	50.594	53.642	52.544	53.321	52.805	53.091	53.784	54.37	54.568	54.329	55.848
uvig_83681	57.643	57.338	57.07	56.925	61.19	61.903	57.281	57.573	58.565	58.229	62.441	74	66.236	58.281	67.636	55.362	51.038	56.363	60.712	54.135	53.667	55.206	55.983	55.495	55.505	55.129	56.087	57.948	56.701	56.463	55.926	55.973	51.397	52.025	53.75	50.631	54.328	54.328	51.641	55.194	54.814	55.113	54.372	53.949	54.693	55.16	55.428	54.844	56.258
uvig_45322	56.07	55.143	54.723	55.096	61.465	61.885	58.357	58.86	60.171	58.584	69.343	81.957	72.989	59.01	67.202	55.69	52.772	54.76	60.021	56.039	53.762	59.343	59.429	59.846	59.856	59.471	60.754	62.647	61.506	60.283	60.544	60.386	55.034	54.844	58.871	54.535	59.459	59.459	58.734	61.759	61.027	62.764	62.591	60.317	61.385	61.797	62.614	61.613	61.96
uvig_507948	53.996	54.974	54.22	53.657	59.603	57.59	55.194	54.322	55.696	55.522	67.996	78.447	71.602	57.276	66.884	51.464	48.372	54.808	57.485	52.26	52.345	57.33	56.621	57.106	57.116	57.261	58.69	59.187	59.215	57.277	58.486	58.531	53.242	53.659	56.742	52.612	58.512	58.749	56.412	58.807	57.782	58.325	58.659	58.55	59.616	60.202	61.097	59.681	61.618
uvig_520080	54.271	54.74	54.49	53.857	59.819	57.879	55.47	54.596	55.865	55.799	68.213	78.284	71.768	57.557	66.791	51.612	48.52	54.98	57.648	52.416	52.5	57.514	56.911	57.293	57.302	57.444	58.882	59.382	59.408	57.566	58.676	58.721	53.441	53.856	56.924	52.781	58.795	59.033	56.589	58.988	57.957	58.49	58.829	58.834	59.799	60.392	61.289	59.868	61.802
uvig_525887	54.194	54.852	54.407	53.774	59.738	57.793	55.428	54.512	55.777	55.724	68.104	78.362	71.669	57.524	66.895	51.592	48.504	54.938	57.564	52.341	52.478	57.431	56.819	57.204	57.214	57.361	58.794	59.293	59.315	57.478	58.589	58.634	53.362	53.78	56.841	52.705	58.717	58.954	56.504	58.899	57.875	58.411	58.754	58.745	59.709	60.298	61.194	59.77	61.769
uvig_156444	55.978	55.381	54.609	54.542	58.523	59.5	55.026	55.274	58.872	57.256	58.556	69.427	63.465	58.165	63.963	52.809	48.231	52.134	54.268	51.861	51.567	56.471	53.23	53.857	53.868	54.702	55.959	56.526	56.382	54.761	55.633	55.676	49.772	50.506	50.64	49.808	51.83	51.832	50.921	54.042	53.095	53.65	53.197	53.231	55.457	55.079	54.825	55.231	55.521
uvig_173979	54.309	54.88	53.905	54.171	59.9	58.705	54.945	55.36	58.57	57.413	58.991	70.429	64.222	57.457	66.094	51.981	47.889	51.667	55.832	50.845	50.744	54.705	52.41	53.021	53.029	53.43	54.155	54.794	54.489	53.177	53.874	53.922	48.385	49.145	49.198	48.504	51.252	51.252	50.244	52.593	52.645	52.236	51.662	51.862	53.987	53.437	54.201	54.582	54.462
uvig_60158	56.384	55.804	54.446	55.134	60.563	60.325	55.757	56.224	57.613	56.235	59.239	71.061	65.922	57.781	65.516	52.062	49.902	52.46	56.758	53.568	51.844	53.285	53.308	53.546	53.557	54.299	54.216	54.804	54.393	53.165	53.728	53.78	48.735	49.659	49.318	49.413	52.009	51.811	50.516	53.001	53.04	54.14	53.316	52.553	53.191	53.529	54.166	53.676	54.327
uvig_22280	55.51	56.321	55.208	56.315	62.16	59.544	55.228	56.571	58.191	57.057	61.528	73.805	66.298	58.16	68.426	52.009	50.607	52.979	57.544	53.32	51.891	54.779	54.581	54.882	54.834	55.426	55.537	56.535	55.686	54.124	55.346	55.389	50.343	50.66	50.545	50.627	52.414	52.414	51.621	54.138	53.543	54.763	54.364	53.271	54.059	54.337	54.313	54.872	54.674
uvig_575849	54.933	59.881	58.581	59.002	63.651	64.226	59.335	59.819	60.901	60.164	58.498	71.959	65.206	56.646	67.492	52.633	49.373	52.004	56.154	53.052	52.621	51.959	52.325	52.275	52.285	52.959	53.484	54.353	53.889	52.852	53.009	53.057	48.832	49.427	49.092	48.21	51.476	51.702	49.688	52.525	52.337	52.089	51.54	51.936	52.655	52.815	53.444	53.594	53.204
uvig_264412	53.718	54.998	54.065	53.807	59.806	57.855	54.192	54.562	56.107	55.13	59.097	72.151	64.836	55.509	67.602	51.685	48.312	51.256	58.971	51.72	51	52.675	51.888	52.275	52.286	52.587	53.262	54.032	53.621	51.925	53.024	53.075	47.969	48.977	48.955	47.998	51.13	50.935	49.295	52.08	51.719	52.334	51.814	51.549	52.642	52.597	53.467	52.367	53.477
uvig_270355	53.706	54.988	54.048	53.794	59.799	57.862	54.182	54.526	56.09	55.12	59.089	72.155	64.845	55.475	67.585	51.663	48.28	51.237	58.979	51.683	50.981	52.663	51.868	52.254	52.265	52.577	53.251	54.018	53.613	51.911	53.014	53.065	47.954	48.971	48.942	47.99	51.117	50.922	49.258	52.066	51.677	52.316	51.81	51.543	52.629	52.585	53.454	52.355	53.328
uvig_158681	56.32	54.98	55.279	54.397	61.4	59.345	56.004	56.262	57.934	56.688	61.165	73.79	64.29	57.587	67.725	52.819	49.105	53.485	56.911	52.917	52.692	55.69	53.855	54.638	54.648	55.397	56.952	57.475	57.345	55.149	56.495	56.329	50.424	49.711	50.916	50.208	52.257	52.052	51.527	54.559	52.634	54.32	53.513	53.852	55.26	55.753	55.595	54.032	55.513
uvig_278748	55.753	54.011	54.366	54.223	59.446	59.704	54.922	55.266	56.713	55.635	58.258	71.27	64.934	57.576	66.551	52.62	49.437	52.919	55.701	53.554	52.415	52.715	52.33	52.605	52.616	53.501	54.004	54.838	54.374	53.339	53.782	53.627	48.937	49.641	49.123	48.517	51.362	51.163	50.366	52.858	52.853	53.468	52.702	52.126	52.916	53.213	53.887	53.023	54.552
uvig_486891	53.932	54.637	54.131	53.794	59.488	58.206	54.781	55.087	56.463	55.751	59.016	72.077	64.266	57.397	67.759	51.591	47.566	52.276	56.638	51.546	50.085	53.203	52.392	52.603	52.614	53.66	54.457	54.996	54.78	53.258	54.153	54	48.296	49.16	49.221	48.632	51.153	50.957	49.996	52.68	52.479	52.247	51.637	51.762	52.727	53.228	53.891	52.859	54.498
uvig_213081	53.395	54.191	53.526	53.84	58.734	58.146	54.45	54.802	56.225	54.851	59.399	72.891	65.014	56.421	66.984	51.923	48.465	51.899	55.49	51.674	51.017	52.629	52.204	52.324	52.334	52.463	53.674	54.572	54.069	52.786	53.374	53.222	48.147	49.324	48.782	47.527	50.988	50.99	49.525	52.252	51.819	51.989	51.458	51.868	52.265	52.737	53.203	52.32	53.592
uvig_197726	55.258	56.52	56.165	55.5	61.533	59.459	56.173	56.22	57.996	57.594	62.384	73.792	65.464	56.863	69.799	52.838	48.511	53.618	56.54	52.164	52.152	54.111	53.049	53.094	53.105	54.155	55.402	55.785	55.902	54.272	54.903	54.946	49.938	51.268	51.572	49.479	53.388	53.185	50.78	53.514	52.747	53.211	52.543	53.081	54.407	54.473	55.352	53.937	55.512
uvig_61843	54.975	55.534	55.178	54.85	61.412	58.737	54.985	55.704	57.322	55.891	60.726	71.72	65.851	57.578	68.433	52.458	49.691	52.695	57.207	52.755	51.154	54.975	53.996	53.983	53.994	54.658	56.162	56.62	56.277	54.625	55.892	55.736	49.563	50.467	50.2	49.672	52.438	52.237	51.956	54.07	53.243	54.941	54.185	54.366	54.49	55.805	56.51	54.518	55.531
uvig_202260	53.008	53.675	52.834	52.527	59.415	57.64	53.635	54.229	57.479	55.678	57.995	70.628	63.74	55.811	65.425	50.733	47.944	50.659	56.119	52.138	50.446	53.744	51.006	51.734	51.744	52.225	53.275	53.977	53.603	52.225	52.878	52.924	47.665	48.437	48.26	47.497	49.929	50.163	49.087	51.388	50.842	52.555	52.145	50.787	53.249	52.378	52.417	53.087	52.831
uvig_282230	53.488	54.539	53.782	53.199	60.122	57.987	54.521	54.875	56.676	54.762	59.164	72.073	65.352	56.313	67.195	52.045	49.286	51.764	58.935	53.268	51.471	54.233	52.268	53.222	53.23	53.864	55.119	55.569	55.503	53.465	54.797	54.842	49.463	49.816	49.585	49.112	50.463	50.7	49.455	52.535	51.865	53.615	53.44	51.758	52.82	53.596	53.816	52.719	54.036
uvig_117207	53.096	54.881	53.863	54.007	58.942	56.756	53.2	53.696	54.954	55.203	61.092	73.123	64.11	55.821	66.907	52.431	48.833	54.476	57.086	53.267	52.631	53.972	53.431	53.631	53.64	54.24	54.778	55.536	55.353	53.603	54.606	54.658	49.901	51.47	51.065	49.665	53.476	53.281	51.018	53.728	53.44	53.944	53.407	53.334	53.915	53.997	54.587	54.597	55.253
uvig_251907	53.703	54.529	54.37	53.837	59.2	58.522	55.982	55.386	56.488	55.702	59.637	70.602	62.773	56.73	66.199	52.719	49.784	54.353	56.143	52.809	53.134	52.882	52.079	52.506	52.515	53.326	54.031	54.698	54.096	52.582	53.539	53.385	48.569	47.982	48.527	48.429	51.648	51.881	49.534	52.695	52.017	52.468	51.894	51.747	52.586	53.096	53.816	52.77	54.698
uvig_419577	54.031	54.547	53.912	53.969	58.797	59.139	56.606	55.691	57.001	55.331	59.563	71.424	65.213	56.681	67.711	53.126	48.838	53.058	55.185	51.397	52.113	52.377	52.099	51.795	51.804	52.432	53.444	54.183	53.77	52.933	52.955	52.996	48.199	49.084	48.883	47.676	51.333	51.335	49.512	51.765	51.921	52.19	51.272	51.578	52.425	52.876	53.314	52.612	55.546
uvig_336503	55.19	54.661	54.613	54.264	59.271	59.649	56.493	55.349	56.617	55.619	58.743	71.67	64.421	57.584	67.499	52.179	50.518	52.918	56.15	53.507	52.052	52.955	53.079	52.701	52.71	53.609	54.036	54.454	54.34	53.14	53.491	53.534	48.726	48.067	48.896	48.838	51.573	51.373	50.592	52.909	52.806	53.891	53.255	52.993	53.096	54.248	55.218	53.896	54.844
uvig_124127	54.659	55.538	54.71	54.29	59.967	59.163	56.771	55.851	57.166	55.787	60.282	71.144	64.817	57.5	67.355	54.595	49.767	53.621	56.336	52.062	53.063	54.158	53.289	53.195	53.203	54.154	55.189	55.636	55.541	54.115	54.921	54.959	48.859	49.605	49.666	49.202	52.066	52.068	51.04	53.073	52.767	53.17	52.131	53.09	54.017	54.783	55.216	53.962	56.765
uvig_192790	55.049	55.103	54.157	54.046	58.317	59.779	55.468	55.548	56.625	55.321	58.652	69.41	63.08	55.803	64.999	53.836	49.336	52.53	54.841	51.701	52.526	53.817	53.1	52.961	52.969	53.669	55.074	55.523	55.447	53.531	54.702	54.752	48.807	49.578	49.276	48.801	51.471	51.473	50.316	52.714	52.1	52.781	51.845	52.569	53.391	54.2	54.64	53.554	55.498
uvig_472946	54.694	57.123	54.457	52.273	56.59	58.676	54.499	55.191	54.47	53.109	56.785	67.807	60.114	53.379	62.453	49.565	46.28	49.274	54.661	49.782	49.875	51.913	51.176	51.755	51.763	51.736	52.416	53.199	52.648	51.281	51.999	51.879	46.659	46.784	47.649	46.936	52.433	52.435	48.08	50.903	50.147	50.724	50.527	50.377	51.32	51.658	52.072	51.445	51.968
uvig_71741	52.529	53.155	52.776	52.111	56.516	57.668	53.366	53.834	54.851	53.729	56.409	70.802	62.258	54.169	65.525	52.183	48.966	52.847	56.65	52.391	52.297	54.246	53.361	53.897	53.908	53.981	55.059	55.725	55.384	53.684	54.74	54.613	49.064	48.949	49.921	49.167	52.764	52.564	50.139	53.715	52.207	53.539	53.086	52.9	53.808	54.473	54.754	53.614	55.095
uvig_110459	54.048	54.539	53.853	54.027	59.036	58.059	53.442	54.115	55.721	55.621	57.539	70.42	62.257	54.427	65.598	51.558	48.59	51.94	55.631	52.314	50.951	51.045	50.78	50.817	50.824	51.596	52.066	52.884	52.687	51.562	51.873	51.917	47.785	49.272	49.006	46.973	51.067	51.07	48.369	50.84	50.653	51.842	50.999	50.501	51.249	51.288	51.924	51.523	52.129
uvig_201937	53.991	53.46	53.106	53.242	57.752	60.703	56.317	56.589	57.967	56.424	57.063	70.503	62.91	55.474	65.563	50.417	48.554	51.006	57.967	52.679	51.213	52.311	51.941	51.866	51.874	52.334	53.091	53.627	53.574	51.988	52.797	52.843	47.417	47.023	47.879	47.734	50.33	50.56	49.041	51.722	51.081	52.379	51.933	51.509	52.515	52.382	53.291	51.815	52.642
uvig_438112	53.662	55.38	53.714	54.61	58.699	61.962	56.842	58.189	59.913	58.222	56.975	68.093	63.79	54.886	64.688	51.505	48.638	51.894	56.48	51.362	51.291	52.474	52.457	52.632	52.642	52.783	52.963	53.937	53.374	52.056	52.684	52.723	48.427	49.208	48.833	48.024	51.187	50.988	49.334	51.524	52.125	51.375	50.815	50.814	52.077	51.953	52.82	53.15	53.624
uvig_185691	54.353	59.216	57.89	57.944	62.63	63.792	58.565	59.067	60.569	59.185	58.55	67.837	61.359	55.124	62.867	51.763	47.053	51.115	54.704	50.993	51.266	53.47	52.694	52.802	52.812	52.936	53.605	54.276	53.921	52.361	53.194	53.235	47.828	48.363	48.48	48.117	50.57	50.57	49.955	51.838	51.984	51.994	51.075	51.532	52.574	53.063	53.648	52.661	54.139
uvig_425260	53.949	53.69	54.376	54.042	59.073	58.019	54.703	55.153	58.008	56.526	60.335	70.317	64.512	53.865	64.691	53.434	48.421	53.442	57.097	52.249	52.585	55.809	53.476	53.232	53.239	53.6	54.696	55.47	55.666	54.221	54.283	54.325	49.634	50.289	49.654	49.025	52.569	52.569	51.768	53.419	52.266	54.483	53.682	53.368	56.01	55.034	55.493	56.525	55.874
uvig_289367	54.281	53.542	50.431	50.588	56.103	53.028	52.19	52.712	54.776	52.513	54.74	62.051	58.023	52.187	58.481	49.408	48.102	50.76	54.809	51.262	48.614	52.147	50.772	51.798	51.809	51.764	53.068	53.633	53.712	52.019	53.502	53.509	47.293	44.938	48.044	46.575	48.534	48.536	47.423	50.862	48.905	51.332	51.02	49.528	51.003	51.333	52.394	50.795	50.951
uvig_540113	52.932	52.08	51.104	51.456	57.59	56.257	53.243	53.355	55.047	53.963	56.481	65.36	60.225	53.889	62.471	49.874	47.636	51.257	54.534	51.362	49.223	52.033	50.986	51.845	51.608	52.061	53.066	53.643	53.4	52.114	53.283	53.337	48.311	46.933	48.836	47.713	48.912	49.145	49.03	50.919	50.159	51.362	51.657	51.084	51.068	52.064	53.546	51.588	51.495
uvig_436439	51.154	53.559	52.097	52.363	54.351	53.569	52.575	52.842	55.031	53.52	54.357	64.826	58.005	55.221	61.305	49.611	46.717	50.667	50.756	50.196	50.381	52.862	51.596	52.65	52.649	52.497	53.167	53.356	53.328	52.388	53.654	53.497	47.791	46.798	47.805	47.874	49.65	49.652	48.381	51.946	50.318	50.822	50.758	50.604	51.535	52.026	52.698	51.724	51.859
uvig_130256	50.007	52.085	51.687	52.19	53.93	54.842	51.755	52.573	54.329	53.2	53.288	64.901	58.417	53.416	61.6	49.357	46.942	49.958	51.34	49.89	49.024	50.13	49.748	50.056	50.056	50.665	51.257	51.797	51.459	50.8	51.18	51.228	46.055	46.045	46.829	45.923	49.037	49.264	48.144	49.993	50.008	49.867	49.873	50.18	50.327	51.219	52.248	51.019	50.654
uvig_135300	52.871	54.087	53.823	53.423	56.943	55.852	54.246	54.644	56.603	55.117	56.77	67.81	60.249	55.894	64.498	50.837	48.227	52.884	53.588	51.527	50.492	54.251	53.266	53.955	53.953	54.382	55.469	55.703	55.523	53.771	55.049	55.094	49.327	48.587	50.143	49.779	50.891	51.124	50.654	52.862	51.758	52.695	52.861	53.187	53.295	54.392	55.399	53.794	53.526
uvig_236633	36.807	35.502	34.643	34.716	35.779	33.94	35.447	34.708	35.746	35.63	36.194	36.557	36.516	35.552	37.22	33.637	35.29	35.948	36.47	34.681	34.144	36.16	36.958	37.051	37.075	37.053	37.675	38.95	38.042	36.744	36.706	36.744	33.788	31.29	34.151	32.975	33.549	33.627	34.731	35.469	33.409	36.658	36.054	35.494	34.775	36.009	37.211	36.317	35.081
uvig_49908	32.673	32.784	31.817	32.315	33.826	34.242	33.856	33.373	34.64	33.92	36.668	35.55	36.382	34.196	35.235	33.956	32.845	33.18	34.193	33.981	33.446	33.763	35.04	35.492	35.174	33.64	34.898	35.246	34.772	34.19	34.807	35.572	31.32	30.201	31.127	30.114	33.063	33.061	33.145	33.965	32.651	33.806	34.15	32.921	34.424	34.965	35.774	35.467	35.711
uvig_571286	32.607	32.772	31.486	32.172	33.585	34.369	33.602	33.15	34.523	33.701	36.504	35.898	37.06	34.222	35.54	33.84	32.349	33.331	34.231	33.912	33.144	35.23	35.256	35.75	35.51	34.834	36.137	36.509	36.092	34.952	35.86	35.42	31.336	31.195	31.989	31.219	32.744	32.742	33.224	33.871	34.161	33.7	34.071	32.373	34.14	34.851	35.641	35.1	35.595
uvig_130528	32.79	33.203	31.78	32.112	33.766	34.545	34.064	33.631	34.673	33.896	36.837	35.901	36.31	34.728	35.179	34.211	32.923	33.625	34.039	33.588	33.641	35.263	35.435	36.024	35.71	34.905	35.905	36.201	36.119	34.675	36.086	35.788	31.453	31.604	32.253	31.135	33.364	33.362	33.335	34.177	34.457	34.143	34.203	34.504	34.742	35.187	35.924	35.59	35.931
uvig_76999	33.395	33.359	32.521	32.948	34.763	35.384	34.539	34.277	35.502	34.373	36.859	37.005	37.382	34.828	36.394	34.637	33.92	34.454	35.775	34.884	35.128	35.364	35.386	35.892	35.64	35.608	35.42	37.095	37.054	34.117	36.263	35.933	32.039	32.364	32.964	31.808	33.741	33.741	33.924	34.743	34.484	34.829	34.958	34.805	34.812	35.817	36.581	36.304	36.605
uvig_212474	32.699	32.8	32.341	32.655	34.483	32.971	34.344	33.536	34.948	34.257	36.759	35.083	35.205	33.542	34.449	33.726	33.03	33.838	32.432	32.616	33.018	35.144	34.688	34.852	34.852	34.76	36.09	35.94	35.922	34.578	35.757	35.692	32.977	32.061	32.371	32.332	33.245	33.243	33.716	33.98	32.766	35.357	33.753	33.439	34.429	34.918	35.785	34.879	34.319
uvig_543240	31.788	31.868	31.759	31.617	33.211	31.928	33.147	32.577	33.84	33.436	35.028	34.079	33.926	32.785	33.853	32.536	32.91	32.568	31.326	31.778	32.732	35.464	34.944	34.961	34.961	35.037	36.448	36.182	36.397	34.474	34.98	35.531	33.204	32.124	33.186	33.095	32.262	32.26	32.496	32.586	32.468	33.761	32.818	32.608	32.65	33.541	34.651	34.281	33.552
uvig_250293	28.652	29.31	28.404	28.471	29.663	28.191	27.812	27.639	28.773	28.422	31.392	28.959	29.274	29.437	29.701	26.476	25.567	25.966	26.769	26.601	27.038	28.395	28.152	28.561	28.561	28.605	29.166	29.175	29.063	29.103	29.453	29.497	27.018	26.776	26.902	27.159	26.916	26.916	26.368	27.335	26.675	26.545	27.153	27.154	27.331	27.71	27.917	27.49	27.522
uvig_90206	30.17	31.503	28.148	28.68	29.275	29.182	29.139	29.354	29.992	29.387	30.5	30.084	28.43	30.124	29.159	29.755	29.257	30.116	28.344	29.484	29.206	28.799	28.499	29.092	28.805	28.798	29.676	30.132	29.602	29.07	29.306	29.042	25.04	25.428	25.827	25.411	27.826	27.826	26.987	28.111	28.274	27.154	28.121	28.616	28.442	29.448	30.1	29.975	28.152
uvig_38175	29.438	30.746	28.936	29.185	30.388	30.705	30.232	30.577	31.042	30.348	31.711	30.186	30.126	31.324	29.695	32.863	31.498	31.804	28.988	30.729	31.685	29.987	30.351	30.572	30.267	30.584	31.418	31.921	31.37	29.994	30.867	30.646	26.247	26.668	27.015	26.428	28.961	28.961	28.3	29.581	29.649	28.022	29.023	29.366	29.646	31.105	31.448	31.461	29.068
uvig_545660	27.911	30.111	28.11	28.276	28.732	28.931	28.592	28.651	29.564	28.792	30.457	28.421	28.437	29.801	28.227	31.075	30.027	30.158	28.07	28.949	29.936	29.653	29.513	29.5	29.211	29.712	30.438	30.936	30.478	29.718	29.708	29.44	25.734	25.646	26.421	26.038	28.213	28.213	27.489	28.197	28.203	27.515	28.111	28.499	28.544	29.777	30.365	30.171	28.311
[truncated: 267 more columns]
